# Supplementary material for: Do public employment services affect the self-rated health of migrant workers in China?
Source: PLoS One. 2022 Jul 8;17(7):e0270006. doi: 10.1371/journal.pone.0270006 (PMC9269912; doi:10.1371/journal.pone.0270006)
Supplement: S1 Data — (XLS) [file pone.0270006.s001.xls]

## Sheet: Sheet1
age	year	gender	education	married	east	middle	west	relative	manufacture	service	permit	partymember	HS0	OI	OG	OT	OD	ORS	PES	TPES	HK	MI	II
45	2015	0	9	1	1	0	0	0	0	1	1	0	4	0	0	0	0	0	0	0	1
24	2015	0	9	1	0	1	0	0	0	0	1	0	3	0	0	0	0	0	0	0	1
32	2015	1	12	0	1	0	0	0	0	1	1	0	4	0	0	0	0	0	0	0	1	0	0
34	2015	0	6	1	0	1	0	0	0	0	1	0	4	0	0	0	0	0	0	0	1
37	2015	1	12	1	0	1	0	0	0	1	1	0	2	0	0	0	0	0	0	0	1	1	0.5
40	2015	1	6	1	0	0	1	0	0	1	1	0	4	0	0	0	0	0	0	0	1	0	1
27	2015	0	9	1	0	1	0	0	1	0	1	0	4	0	0	0	0	0	0	0	1	1	1
31	2015	1	9	1	0	1	0	0	0	1	0	0	4	0	0	0	0	0	0	0	1	0	0
28	2015	1	15	0	0	0	1	0	0	1	0	0	4	0	0	0	0	0	0	0	1
25	2015	0	12	0	0	0	1	0	0	1	1	0	5	0	0	0	0	0	0	0	1	0	0
29	2015	0	9	1	0	1	0	0	0	0	0	0	4	0	0	0	0	0	0	0	1
54	2015	1	0	1	0	1	0	0	0	1	0	0	4	0	0	0	0	0	0	0	1	0	0.5
48	2015	1	9	1	0	1	0	0	0	1	0	0	5	0	0	0	0	0	0	0	1	0.5	1
44	2015	1	9	1	0	1	0	0	0	1	1	0	4	0	0	0	0	0	0	0	1
32	2015	1	15	0	0	0	0	0	0	0	0	0	3	0	0	0	0	0	0	0	1
50	2015	1	0	1	0	1	0	0	1	0	0	0	4	0	0	0	0	0	0	0	1	0	0
49	2015	1	6	1	1	0	0	1	0	1	1	0	5	0	0	0	0	0	0	0	0	1	1
49	2015	1	9	1	1	0	0	0	0	1	1	0	5	0	0	0	0	0	0	0	1	0	1
46	2015	1	9	1	0	0	1	0	0	1	1	0	3	0	0	0	0	0	0	0	1	0	0
25	2015	1	9	0	0	1	0	0	1	0	0	0	4	0	0	0	0	0	0	0	1	1	1
31	2015	0	12	1	1	0	0	0	0	1	0	0	5	0	0	0	0	0	0	0	1
28	2015	1	12	1	0	1	0	0	1	0	1	0	4	0	0	0	0	0	0	0	1	1	1
41	2015	0	9	1	0	1	0	0	0	0	0	0	4	0	0	0	0	0	0	0	1
25	2015	1	15	0	0	0	1	0	0	1	0	0	4	0	0	0	0	0	0	0	0	1	1
25	2015	0	15	1	0	1	0	0	0	1	1	0	4	0	0	0	0	0	0	0	1	1	1
26	2015	1	12	1	0	1	0	0	0	1	1	0	4	0	0	0	0	0	0	0	1	0	0
42	2015	1	6	1	0	1	0	0	0	1	1	0	3	0	0	0	0	0	0	0	1
41	2015	1	9	1	0	1	0	0	0	1	0	0	5	0	0	0	0	0	0	0	1	0	0
37	2015	1	9	1	0	1	0	0	0	1	1	0	4	0	0	0	0	0	0	0	1
41	2015	1	9	1	1	0	0	0	0	1	1	0	5	0	0	0	0	0	0	0	1
32	2015	1	15	1	1	0	0	0	0	1	0	0	5	0	0	0	0	0	0	0	1	1	1
27	2015	0	9	0	0	0	1	0	0	1	0	0	4	0	0	0	0	0	0	0	1	0	0
50	2015	1	6	1	0	1	0	0	0	1	1	0	4	0	0	0	0	0	0	0	1
47	2015	1	6	1	0	1	0	0	0	1	1	0	4	0	0	0	0	0	0	0	1
30	2015	0	12	1	0	1	0	0	0	1	1	0	4	0	0	0	0	0	0	0	1	1	1
29	2015	1	12	1	1	0	0	0	0	1	0	0	4	0	0	0	0	0	0	0	1	1	1
25	2015	0	15	0	1	0	0	0	0	1	0	0	4	0	0	0	0	0	0	0	0	1	1
26	2015	1	12	1	0	0	1	0	1	0	0	0	5	0	0	0	0	0	0	0	1	1	0
24	2015	1	12	1	0	0	1	0	0	1	0	0	3	0	0	0	0	0	0	0	1	0	0
31	2015	1	9	1	1	0	0	0	0	1	1	0	4	0	0	0	0	0	0	0	1	1	1
51	2015	1	12	1	1	0	0	0	0	0	1	0	5	0	0	0	0	0	0	0	1
32	2015	0	16	1	1	0	0	0	0	0	1	0	5	0	0	0	0	0	0	0	1
32	2015	1	12	1	0	1	0	0	0	1	0	0	4	0	0	0	0	0	0	0	1
21	2015	0	9	1	0	1	0	0	1	0	0	0	4	0	0	0	0	0	0	0	1	0	0
45	2015	1	6	1	1	0	0	0	0	1	1	0	4	0	0	0	0	0	0	0	1	0	1
25	2015	0	9	1	0	0	1	0	0	0	1	0	4	0	0	0	0	0	0	0	1
41	2015	0	6	1	1	0	0	0	0	1	1	0	4	0	0	0	0	0	0	0	1	1	1
21	2015	1	9	0	0	0	1	1	0	1	1	0	4	0	0	0	0	0	0	0	1	0	0
45	2015	1	9	1	0	1	0	0	1	0	1	0	4	0	0	0	0	0	0	0	1	0	0
29	2015	1	9	1	0	1	0	0	1	0	1	0	5	0	0	0	0	0	0	0	1	1	1
44	2015	1	15	1	0	1	0	0	0	1	1	0	4	0	0	0	0	0	0	0	1	1	1
28	2015	1	15	0	0	1	0	0	0	1	1	0	5	0	0	0	0	0	0	0	1	1	1
43	2015	0	9	1	0	1	0	0	1	0	1	0	4	0	0	0	0	0	0	0	1	1	1
52	2015	1	12	1	1	0	0	0	0	1	0	0	4	0	0	0	0	0	0	0	1
52	2015	0	6	1	0	1	0	0	0	1	1	0	4	0	0	0	0	0	0	0	1	0	0
31	2015	1	9	1	0	1	0	0	1	0	1	0	4	0	0	0	0	0	0	0	1	0	0
47	2015	1	16	0	1	0	0	0	0	1	0	0	5	0	0	0	0	0	0	0	1	1	1
30	2015	0	9	1	0	1	0	0	0	1	1	0	3	0	0	0	0	0	0	0	1	0.5	0.5
29	2015	0	9	1	0	1	0	0	0	0	1	0	4	0	0	0	0	0	0	0	1
27	2015	1	9	1	0	1	0	0	0	1	0	0	4	0	0	0	0	0	0	0	1	0	0
37	2015	1	9	1	0	1	0	0	0	1	1	1	4	0	0	0	0	0	0	0	1	0	0
60	2015	1	6	1	1	0	0	0	0	1	0	0	4	0	0	0	0	0	0	0	1	0	0.5
44	2015	1	9	1	0	1	0	0	0	0	1	0	5	0	0	0	0	0	0	0	1	0	0
24	2015	0	12	1	1	0	0	0	1	0	0	0	4	0	0	0	0	0	0	0	1	1	0
20	2015	0	12	0	0	0	1	0	1	0	0	0	5	0	0	0	0	0	0	0	1	0	0
34	2015	1	12	1	1	0	0	0	0	1	1	0	3	0	0	0	0	0	0	0	1	0.5	0.5
35	2015	0	9	1	1	0	0	0	0	1	1	0	5	0	0	0	0	0	0	0	1
30	2015	0	9	1	0	0	1	0	0	0	1	0	4	0	0	0	0	0	0	0	1
23	2015	1	12	0	0	1	0	0	1	0	0	0	4	0	0	0	0	0	0	0	1	1	1
36	2015	0	6	1	0	1	0	0	1	0	0	0	3	0	0	0	0	0	0	0	1	1	1
21	2015	1	12	0	0	0	1	0	1	0	0	0	5	0	0	0	0	0	0	0	1	1	1
42	2015	1	15	1	0	0	0	0	0	1	1	0	4	0	0	0	0	0	0	0	1	1	0
19	2015	0	9	0	0	0	1	0	0	1	0	0	3	0	0	0	0	0	0	0	1	0	0
43	2015	0	0	1	0	0	1	0	0	1	1	0	4	0	0	0	0	0	0	0	1	1	0
26	2015	1	19	0	0	1	0	0	1	0	0	0	4	0	0	0	0	0	0	0	1	1	1
28	2015	0	15	1	1	0	0	0	0	0	1	0	4	0	0	0	0	0	0	0	1
35	2015	0	12	1	0	1	0	0	0	1	1	0	4	0	0	0	0	0	0	0	1
49	2015	0	15	1	0	0	0	0	1	0	1	0	4	0	0	0	0	0	0	0	1	1	1
45	2015	1	9	1	0	1	0	0	0	1	1	0	4	0	0	0	0	0	0	0	1	1	1
43	2015	1	9	1	0	1	0	0	0	1	0	0	5	0	0	0	0	0	0	0	1	0	0
51	2015	1	6	1	0	1	0	0	0	1	1	0	4	0	0	0	0	0	0	0	1
48	2015	0	9	1	0	0	1	0	0	0	0	0	4	0	0	0	0	0	0	0	1
23	2015	0	9	1	0	1	0	0	0	1	0	0	4	0	0	0	0	0	0	0	1	1	1
41	2015	0	9	1	1	0	0	0	0	1	1	0	4	0	0	0	0	0	0	0	1	1	1
67	2015	0	0	1	0	1	0	0	0	0	0	0	3	0	0	0	0	0	0	0	1
41	2015	1	15	1	1	0	0	0	0	1	0	0	4	0	0	0	0	0	0	0	1	1	1
43	2015	0	9	1	0	1	0	0	1	0	1	0	4	0	0	0	0	0	0	0	1	1	1
35	2015	1	9	1	0	1	0	0	0	1	1	0	5	0	0	0	0	0	0	0	1	0	0
18	2015	1	6	0	0	1	0	1	0	1	0	0	4	0	0	0	0	0	0	0	1	0	0
44	2015	1	14	1	0	0	0	0	0	1	0	0	4	0	0	0	0	0	0	0	0	1	1
58	2015	1	6	1	1	0	0	0	0	1	1	0	4	0	0	0	0	0	0	0	1
28	2015	0	12	1	0	1	0	0	0	0	0	0	5	0	0	0	0	0	0	0	1
33	2015	0	9	1	0	0	1	0	1	0	0	0	4	0	0	0	0	0	0	0	1	1	0.5
50	2015	0	9	1	1	0	0	0	0	1	0	0	4	0	0	0	0	0	0	0	1	0	0
33	2015	0	9	1	1	0	0	0	0	1	1	0	5	0	0	0	0	0	0	0	1	1	1
27	2015	0	16	1	0	1	0	0	1	0	0	0	5	0	0	0	0	0	0	0	1	1	1
22	2015	1	12	0	1	0	0	0	1	0	0	0	3	0	0	0	0	0	0	0	1	0.5	0.5
28	2015	1	9	1	1	0	0	0	0	1	1	0	4	0	0	0	0	0	0	0	1	0	0
30	2015	1	16	1	0	1	0	0	0	1	1	0	4	0	0	0	0	0	0	0	1	1	0.5
29	2015	1	9	1	0	1	0	0	0	1	0	0	4	0	0	0	0	0	0	0	1
38	2015	0	6	1	0	1	0	0	0	1	1	0	4	0	0	0	0	0	0	0	1
27	2015	1	9	1	0	1	0	0	0	1	0	0	5	0	0	0	0	0	0	0	1
33	2015	1	9	1	0	1	0	1	0	1	1	0	4	0	0	0	0	0	0	0	1	1	1
44	2015	0	6	1	1	0	0	0	0	0	1	0	4	0	0	0	0	0	0	0	1
36	2015	1	12	1	1	0	0	0	1	0	1	0	3	0	0	0	0	0	0	0	1	0	0
46	2015	0	6	1	0	1	0	0	0	1	1	0	4	0	0	0	0	0	0	0	1	0.5	0.5
45	2015	1	9	1	1	0	0	0	0	1	1	0	5	0	0	0	0	0	0	0	1
21	2015	1	9	1	1	0	0	0	1	0	0	0	4	0	0	0	0	0	0	0	1	0	0
20	2015	1	12	0	0	0	1	1	0	1	1	0	5	0	0	0	0	0	0	0	1	1	1
22	2015	1	12	0	0	0	1	0	1	0	0	0	3	0	0	0	0	0	0	0	1	1	1
31	2015	1	14	1	0	1	0	0	0	1	1	0	4	0	0	0	0	0	0	0	0
29	2015	1	12	1	0	1	0	0	0	1	1	0	4	0	0	0	0	0	0	0	1	1	1
29	2015	0	12	1	1	0	0	0	1	0	1	0	4	0	0	0	0	0	0	0	1	1	0
50	2015	1	9	1	0	1	0	0	1	0	0	0	3	0	0	0	0	0	0	0	1	1	0
45	2015	1	9	1	0	1	0	0	0	1	1	0	4	0	0	0	0	0	0	0	1
28	2015	1	9	1	1	0	0	0	1	0	1	0	5	0	0	0	0	0	0	0	1	0	0
40	2015	1	9	1	1	0	0	0	0	1	0	0	4	0	0	0	0	0	0	0	1	0	1
31	2015	1	15	1	0	0	1	0	1	0	1	0	4	0	0	0	0	0	0	0	1	1	1
22	2015	1	9	0	0	0	1	0	1	0	0	0	4	0	0	0	0	0	0	0	1	1	1
29	2015	0	6	1	0	0	1	0	0	1	1	0	3	0	0	0	0	0	0	0	1	0	0
28	2015	0	9	1	0	0	1	0	0	0	1	0	4	0	0	0	0	0	0	0	1
39	2015	1	9	1	0	1	0	0	1	0	0	0	5	0	0	0	0	0	0	0	1	1	1
20	2015	1	9	0	0	1	0	0	0	1	1	0	5	0	0	0	0	0	0	0	1	0	1
26	2015	0	15	0	0	1	0	1	0	1	1	0	5	0	0	0	0	0	0	0	1	1	0
32	2015	1	9	1	1	0	0	0	1	0	1	0	5	0	0	0	0	0	0	0	1	1	1
51	2015	1	9	1	1	0	0	0	0	1	1	0	3	0	0	0	0	0	0	0	1	0	0
57	2015	1	9	1	1	0	0	0	0	1	1	0	5	0	0	0	0	0	0	0	1	0	1
39	2015	1	9	0	0	1	0	0	0	1	1	0	5	0	0	0	0	0	0	0	1	0	0
31	2015	1	15	1	0	1	0	0	1	0	1	0	3	0	0	0	0	0	0	0	1	1	1
48	2015	0	9	1	0	1	0	0	0	1	1	0	4	0	0	0	0	0	0	0	1	0	0
25	2015	1	16	1	0	0	1	0	1	0	0	1	4	0	0	0	0	0	0	0	1	1	1
44	2015	1	12	1	0	0	1	0	0	1	1	0	4	0	0	0	0	0	0	0	1
33	2015	1	12	1	1	0	0	0	0	1	1	0	3	0	0	0	0	0	0	0	1
41	2015	1	6	1	0	0	1	0	1	0	1	0	3	0	0	0	0	0	0	0	1
20	2015	1	12	0	0	0	1	0	1	0	1	0	4	0	0	0	0	0	0	0	1	1	1
28	2015	1	19	1	1	0	0	0	0	1	0	0	4	0	0	0	0	0	0	0	0	1	1
28	2015	0	16	1	0	1	0	0	0	1	1	0	3	0	0	0	0	0	0	0	1	1	1
21	2015	1	12	0	1	0	0	0	0	1	0	0	5	0	0	0	0	0	0	0	1	0	1
51	2015	0	0	1	0	1	0	0	0	0	1	0	3	0	0	0	0	0	0	0	1
45	2015	0	9	1	1	0	0	0	0	1	0	0	4	0	0	0	0	0	0	0	1	0	0
30	2015	0	6	1	0	1	0	0	1	0	1	0	3	0	0	0	0	0	0	0	1	0	0
36	2015	0	9	1	0	1	0	0	0	1	1	0	4	0	0	0	0	0	0	0	1
26	2015	1	15	1	1	0	0	0	1	0	1	0	5	0	0	0	0	0	0	0	1	1	1
32	2015	0	9	1	0	1	0	0	0	1	1	0	5	0	0	0	0	0	0	0	1
32	2015	0	9	1	1	0	0	0	1	0	0	0	4	0	0	0	0	0	0	0	1	1	1
35	2015	0	9	1	0	1	0	0	0	1	1	0	4	0	0	0	0	0	0	0	1	1	0
49	2015	0	6	1	0	1	0	0	0	1	1	0	4	0	0	0	0	0	0	0	1	0	0
54	2015	1	6	1	0	0	1	0	0	1	1	0	3	0	0	0	0	0	0	0	1
57	2015	1	6	1	0	1	0	0	0	1	1	0	3	0	0	0	0	0	0	0	1
49	2015	1	9	1	0	1	0	0	0	1	0	0	4	0	0	0	0	0	0	0	1
31	2015	1	9	1	0	0	1	0	0	1	0	0	5	0	0	0	0	0	0	0	1	0.5	1
49	2015	0	6	1	1	0	0	0	0	0	0	0	3	0	0	0	0	0	0	0	1
48	2015	0	9	1	1	0	0	0	0	1	0	0	3	0	0	0	0	0	0	0	1	0	0
36	2015	0	9	1	0	1	0	0	0	0	1	0	2	0	0	0	0	0	0	0	1
40	2015	1	9	1	0	1	0	0	0	1	1	0	5	0	0	0	0	0	0	0	1	0	0.5
63	2015	1	0	1	0	1	0	0	0	1	0	0	4	0	0	0	0	0	0	0	1	0	0.5
48	2015	1	9	1	0	1	0	0	0	1	0	0	3	0	0	0	0	0	0	0	1	0	1
27	2015	1	9	1	0	0	1	0	1	0	0	0	4	0	0	0	0	0	0	0	1	1	1
47	2015	1	6	1	0	0	1	0	0	0	1	0	4	0	0	0	0	0	0	0	1
53	2015	0	6	1	0	1	0	0	0	0	1	0	3	0	0	0	0	0	0	0	1
45	2015	0	6	1	1	0	0	0	0	0	1	0	3	0	0	0	0	0	0	0	1
43	2015	0	9	1	0	0	1	0	1	0	1	0	3	0	0	0	0	0	0	0	1	0	1
33	2015	1	9	1	0	1	0	0	0	1	0	0	4	0	0	0	0	0	0	0	1	0.5	0.5
22	2015	0	12	0	0	1	0	0	0	1	1	0	4	0	0	0	0	0	0	0	1	0	0
54	2015	1	6	1	0	1	0	0	1	0	0	0	3	0	0	0	0	0	0	0	1	1	1
22	2015	0	9	1	0	1	0	0	0	0	0	0	4	0	0	0	0	0	0	0	1
22	2015	1	12	0	0	1	0	0	1	0	0	0	4	0	0	0	0	0	0	0	1	1	0.5
22	2015	1	9	1	0	1	0	0	0	1	1	0	3	0	0	0	0	0	0	0	1	0	0
26	2015	1	15	1	0	1	0	0	0	1	1	0	5	0	0	0	0	0	0	0	1	1	0.5
24	2015	0	16	0	0	1	0	0	1	0	0	0	5	0	0	0	0	0	0	0	1	0	1
23	2015	1	12	0	1	0	0	0	1	0	0	0	5	0	0	0	0	0	0	0	1	1	1
24	2015	1	12	1	0	1	0	0	0	1	0	0	3	0	0	0	0	0	0	0	1	0	1
36	2015	1	12	1	0	1	0	0	0	1	1	0	2	0	0	0	0	0	0	0	1
46	2015	0	6	1	0	0	1	0	1	0	1	0	4	0	0	0	0	0	0	0	1	1	1
25	2015	1	9	1	0	1	0	0	0	1	1	0	4	0	0	0	0	0	0	0	1
53	2015	0	9	1	1	0	0	1	0	0	0	0	4	0	0	0	0	0	0	0	1
42	2015	1	9	1	1	0	0	0	0	1	1	0	4	0	0	0	0	0	0	0	1
25	2015	0	12	0	0	1	0	0	1	0	0	0	4	0	0	0	0	0	0	0	1	1	0.5
37	2015	0	12	1	0	1	0	0	0	1	1	0	5	0	0	0	0	0	0	0	0	1	1
55	2015	1	9	1	0	0	1	0	0	1	1	1	4	0	0	0	0	0	0	0	1	0	0
41	2015	1	12	1	0	1	0	0	0	1	1	0	2	0	0	0	0	0	0	0	1
30	2015	1	12	1	0	1	0	0	1	0	0	0	5	0	0	0	0	0	0	0	1	1	1
43	2015	1	12	1	0	1	0	0	0	1	1	1	5	0	0	0	0	0	0	0	0	1	1
52	2015	1	6	1	1	0	0	0	0	1	1	0	5	0	0	0	0	0	0	0	1
46	2015	1	6	1	0	0	1	0	0	1	1	0	2	0	0	0	0	0	0	0	1
55	2015	1	12	1	0	1	0	0	0	1	1	0	5	0	0	0	0	0	0	0	1
49	2015	1	9	1	1	0	0	0	0	1	0	0	3	0	0	0	0	0	0	0	1	0	0
34	2015	1	9	1	1	0	0	0	1	0	1	0	5	0	0	0	0	0	0	0	1	0	0
43	2015	0	9	1	0	0	1	0	1	0	1	0	4	0	0	0	0	0	0	0	1	1	1
44	2015	1	9	1	0	1	0	0	0	1	1	0	4	0	0	0	0	0	0	0	1
33	2015	1	16	1	0	1	0	0	0	1	1	0	5	0	0	0	0	0	0	0	1	1	1
36	2015	1	15	1	0	0	1	0	1	0	1	0	5	0	0	0	0	0	0	0	1	1	1
25	2015	0	15	0	0	1	0	1	0	1	1	0	5	0	0	0	0	0	0	0	1	1	1
28	2015	1	15	1	0	1	0	0	0	1	1	0	4	0	0	0	0	0	0	0	1	1	1
37	2015	1	12	1	0	1	0	0	1	0	1	0	4	0	0	0	0	0	0	0	1	1	1
29	2015	0	12	1	0	1	0	0	0	1	0	0	4	0	0	0	0	0	0	0	1	1	0
61	2015	1	6	1	0	1	0	0	1	0	0	0	4	0	0	0	0	0	0	0	1	0	0
49	2015	0	9	1	0	1	0	0	0	1	1	0	4	0	0	0	0	0	0	0	1
44	2015	0	12	1	0	1	0	0	1	0	0	0	5	0	0	0	0	0	0	0	1	1	1
34	2015	1	9	1	0	1	0	0	0	1	1	0	5	0	0	0	0	0	0	0	1	1	1
31	2015	1	15	1	0	1	0	0	1	0	1	1	4	0	0	0	0	0	0	0	1	1	1
43	2015	1	9	1	0	1	0	0	0	1	0	0	3	0	0	0	0	0	0	0	1	0	0
28	2015	1	9	1	0	1	0	0	1	0	1	0	4	0	0	0	0	0	0	0	1	0	0
44	2015	0	12	1	0	1	0	0	0	1	1	0	4	0	0	0	0	0	0	0	1	0	0
28	2015	1	9	1	0	1	0	0	0	1	1	0	4	0	0	0	0	0	0	0	1	0	0.5
22	2015	0	6	1	0	0	1	0	0	1	1	0	5	0	0	0	0	0	0	0	1
41	2015	0	0	1	1	0	0	0	0	1	1	0	3	0	0	0	0	0	0	0	1
48	2015	0	9	1	1	0	0	0	0	0	1	0	4	0	0	0	0	0	0	0	1
29	2015	1	16	1	1	0	0	0	0	1	1	0	5	0	0	0	0	0	0	0	1	1	1
19	2015	1	9	0	1	0	0	0	1	0	0	0	3	0	0	0	0	0	0	0	1	1	1
30	2015	1	12	1	1	0	0	0	0	1	1	0	4	0	0	0	0	0	0	0	1	1	1
57	2015	0	0	1	0	1	0	1	0	0	1	0	4	0	0	0	0	0	0	0	1
38	2015	1	9	1	0	1	0	0	0	1	1	0	5	0	0	0	0	0	0	0	1
43	2015	1	12	1	0	1	0	0	0	1	0	0	4	0	0	0	0	0	0	0	1	0	0
23	2015	1	9	1	0	0	1	0	0	1	1	0	3	0	0	0	0	0	0	0	1	0	1
32	2015	0	16	1	0	1	0	0	0	1	1	0	4	0	0	0	0	0	0	0	1	1	1
34	2015	0	9	1	0	1	0	0	0	0	1	0	4	0	0	0	0	0	0	0	1
59	2015	1	9	1	1	0	0	0	0	0	0	0	4	0	0	0	0	0	0	0	1
42	2015	0	9	1	0	1	0	0	0	1	1	0	3	0	0	0	0	0	0	0	1	0	0
29	2015	0	16	0	0	1	0	0	1	0	1	0	5	0	0	0	0	0	0	0	1	1	1
35	2015	1	9	1	0	1	0	0	1	0	1	0	4	0	0	0	0	0	0	0	1	1	1
27	2015	1	6	1	0	1	0	0	0	1	0	0	4	0	0	0	0	0	0	0	1	0.5	1
30	2015	1	16	0	1	0	0	0	0	1	0	0	4	0	0	0	0	0	0	0	1	0	1
27	2015	1	15	1	0	0	1	0	1	0	1	0	4	0	0	0	0	0	0	0	1	1	1
42	2015	0	9	1	0	1	0	0	0	0	1	0	2	0	0	0	0	0	0	0	1
26	2015	1	9	1	1	0	0	0	1	0	1	0	5	0	0	0	0	0	0	0	1	0	0
48	2015	1	9	1	0	0	1	0	0	1	1	0	4	0	0	0	0	0	0	0	1	0	0
24	2015	0	12	1	0	1	0	1	0	1	1	0	4	0	0	0	0	0	0	0	1
44	2015	1	9	1	0	0	1	0	1	0	1	0	3	0	0	0	0	0	0	0	1	1	1
41	2015	1	6	1	0	1	0	0	0	1	1	0	4	0	0	0	0	0	0	0	1	0	0.5
47	2015	1	9	1	0	1	0	0	1	0	1	0	3	0	0	0	0	0	0	0	1	1	1
41	2015	1	12	1	1	0	0	0	0	1	1	0	4	0	0	0	0	0	0	0	1
49	2015	0	9	1	0	0	1	0	0	1	1	0	3	0	0	0	0	0	0	0	1	0	0
24	2015	0	9	1	0	1	0	0	0	0	1	0	4	0	0	0	0	0	0	0	1
32	2015	1	9	1	0	1	0	0	0	1	1	0	2	0	0	0	0	0	0	0	1
39	2015	1	9	1	0	1	0	0	0	1	0	0	4	0	0	0	0	0	0	0	1	0	0
41	2015	1	9	1	0	1	0	0	0	1	1	0	4	0	0	0	0	0	0	0	1
31	2015	0	12	1	0	1	0	0	1	0	1	0	3	0	0	0	0	0	0	0	1	1	1
37	2015	0	9	0	0	1	0	0	0	0	0	0	4	0	0	0	0	0	0	0	1
56	2015	1	9	1	1	0	0	0	0	1	1	0	4	0	0	0	0	0	0	0	1	1	1
35	2015	1	12	1	1	0	0	0	0	1	1	0	4	0	0	0	0	0	0	0	1	1	1
38	2015	0	12	1	0	1	0	0	0	0	1	0	4	0	0	0	0	0	0	0	1
36	2015	1	16	1	0	1	0	0	1	0	1	0	4	0	0	0	0	0	0	0	1	1	1
43	2015	0	9	1	1	0	0	0	0	1	1	0	3	0	0	0	0	0	0	0	0	0	0
41	2015	0	9	1	0	1	0	0	0	1	1	0	4	0	0	0	0	0	0	0	1	0.5	0.5
26	2015	0	15	1	0	0	1	0	1	0	1	0	4	0	0	0	0	0	0	0	1	1	1
39	2015	1	9	1	1	0	0	0	0	0	0	0	5	0	0	0	0	0	0	0	1	1	1
43	2015	1	6	1	1	0	0	0	0	1	1	0	3	0	0	0	0	0	0	0	1
24	2015	1	12	0	1	0	0	0	1	0	1	0	4	0	0	0	0	0	0	0	1	1	1
26	2015	0	12	1	1	0	0	0	1	0	0	0	5	0	0	0	0	0	0	0	1	1	1
35	2015	0	9	1	0	1	0	0	0	1	0	0	3	0	0	0	0	0	0	0	1	0	0
22	2015	1	9	0	0	1	0	0	1	0	0	0	5	0	0	0	0	0	0	0	1	1	1
24	2015	0	9	0	1	0	0	0	0	1	0	0	5	0	0	0	0	0	0	0	1	1	1
46	2015	0	6	1	0	0	1	0	1	0	0	0	4	0	0	0	0	0	0	0	1	1	1
40	2015	0	9	1	0	0	1	0	0	1	1	0	5	0	0	0	0	0	0	0	1	0	1
29	2015	1	16	1	1	0	0	0	0	1	0	0	4	0	0	0	0	0	0	0	1	1	1
28	2015	1	9	1	1	0	0	0	0	1	1	0	3	0	0	0	0	0	0	0	1
42	2015	1	9	1	0	1	0	0	0	1	1	0	4	0	0	0	0	0	0	0	1
26	2015	1	12	0	0	0	1	0	1	0	0	0	4	0	0	0	0	0	0	0	1	1	1
32	2015	0	9	1	1	0	0	0	0	1	1	0	5	0	0	0	0	0	0	0	1	1	0
33	2015	0	15	1	0	1	0	0	0	1	1	0	4	0	0	0	0	0	0	0	1	1	1
53	2015	0	9	1	0	1	0	0	0	0	0	0	3	0	0	0	0	0	0	0	1
45	2015	0	9	1	0	1	0	0	0	1	1	0	4	0	0	0	0	0	0	0	1	0	0
47	2015	1	9	1	1	0	0	0	0	1	1	0	4	0	0	0	0	0	0	0	1	1	0.5
58	2015	1	12	1	0	1	0	0	0	1	1	0	4	0	0	0	0	0	0	0	1
37	2015	1	15	1	1	0	0	0	0	1	1	0	4	0	0	0	0	0	0	0	1	1	1
29	2015	1	16	1	1	0	0	0	0	1	0	0	4	0	0	0	0	0	0	0	1	1	1
49	2015	0	6	1	0	1	0	0	0	1	1	0	3	0	0	0	0	0	0	0	1	0	0
54	2015	0	6	1	0	1	0	0	0	1	1	0	3	0	0	0	0	0	0	0	1	0	0
46	2015	1	6	1	0	1	0	0	0	1	1	0	5	0	0	0	0	0	0	0	1	0	0
28	2015	0	12	1	0	1	0	0	0	1	1	0	4	0	0	0	0	0	0	0	1
30	2015	1	16	1	0	1	0	0	1	0	0	0	5	0	0	0	0	0	0	0	1	1	0.5
50	2015	1	6	1	1	0	0	0	0	1	1	0	4	0	0	0	0	0	0	0	1	0	0
25	2015	0	9	1	0	1	0	0	0	0	0	0	5	0	0	0	0	0	0	0	1
29	2015	1	9	1	0	1	0	0	0	1	1	0	4	0	0	0	0	0	0	0	1	1	1
40	2015	0	6	1	0	1	0	0	1	0	1	0	5	0	0	0	0	0	0	0	1	0	0
34	2015	0	12	1	1	0	0	0	0	1	1	0	3	0	0	0	0	0	0	0	1	0	1
46	2015	1	9	1	1	0	0	0	0	1	0	0	4	0	0	0	0	0	0	0	1
29	2015	0	16	1	1	0	0	0	1	0	0	0	4	0	0	0	0	0	0	0	0	1	1
32	2015	1	15	1	0	1	0	0	0	1	1	0	5	0	0	0	0	0	0	0	1	1	1
25	2015	1	9	1	0	0	1	0	1	0	0	0	5	0	0	0	0	0	0	0	1	1	1
42	2015	1	16	1	1	0	0	0	0	1	0	0	4	0	0	0	0	0	0	0	1	0	1
30	2015	1	16	1	0	1	0	0	1	0	1	1	4	0	0	0	0	0	0	0	1	1	1
25	2015	1	12	0	0	1	0	0	1	0	0	0	4	0	0	0	0	0	0	0	1	0.5	0.5
26	2015	1	12	1	1	0	0	0	1	0	0	0	5	0	0	0	0	0	0	0	1	1	1
25	2015	0	9	1	0	1	0	0	0	0	0	0	4	0	0	0	0	0	0	0	1
33	2015	0	6	1	1	0	0	0	0	0	0	0	4	0	0	0	0	0	0	0	1
46	2015	1	16	1	0	0	1	0	0	1	1	0	4	0	0	0	0	0	0	0	1
34	2015	0	12	1	1	0	0	0	0	1	1	0	4	0	0	0	0	0	0	0	1
40	2015	1	9	1	1	0	0	0	0	1	1	0	3	0	0	0	0	0	0	0	1	0	0.5
28	2015	1	12	1	0	0	1	0	0	1	1	0	5	0	0	0	0	0	0	0	1	1	1
18	2015	1	9	0	0	1	0	0	0	1	0	0	5	0	0	0	0	0	0	0	1	0	0
27	2015	1	12	0	0	1	0	0	0	1	1	0	4	0	0	0	0	0	0	0	1	0	0
30	2015	1	9	1	1	0	0	0	1	0	0	0	2	0	0	0	0	0	0	0	1	1	1
49	2015	1	9	1	1	0	0	0	0	0	1	0	2	0	0	0	0	0	0	0	1
44	2015	1	6	1	0	0	1	0	0	1	1	0	4	0	0	0	0	0	0	0	1	0	0
25	2015	0	16	0	0	1	0	0	0	1	0	0	4	0	0	0	0	0	0	0	1	1	1
30	2015	1	9	0	0	0	1	0	0	1	0	0	4	0	0	0	0	0	0	0	1	0	0
33	2015	0	15	1	0	1	0	0	0	1	1	1	4	0	0	0	0	0	0	0	0	1	1
35	2015	0	9	1	0	1	0	0	0	0	1	0	4	0	0	0	0	0	0	0	1
29	2015	1	16	1	0	1	0	0	0	1	1	0	4	0	0	0	0	0	0	0	0	1	1
30	2015	1	9	1	1	0	0	0	1	0	0	0	4	0	0	0	0	0	0	0	1	1	1
50	2015	0	9	1	0	1	0	0	0	1	1	0	3	0	0	0	0	0	0	0	1
24	2015	0	16	0	0	0	1	0	0	1	1	0	4	0	0	0	0	0	0	0	1	0	0
21	2015	0	9	0	1	0	0	1	0	1	0	0	2	0	0	0	0	0	0	0	1	1	1
24	2015	0	9	0	0	0	1	0	0	1	1	0	4	0	0	0	0	0	0	0	1	0.5	0.5
31	2015	0	15	1	0	0	1	0	0	0	1	0	3	0	0	0	0	0	0	0	1
23	2015	1	9	1	0	1	0	1	0	1	0	0	4	0	0	0	0	0	0	0	1	0	0
44	2015	0	9	1	0	1	0	0	0	1	0	0	4	0	0	0	0	0	0	0	1
28	2015	1	16	1	1	0	0	0	0	1	1	0	4	0	0	0	0	0	0	0	1	1	1
30	2015	1	16	1	1	0	0	0	0	1	1	0	4	0	0	0	0	0	0	0	1	1	0.5
26	2015	1	15	1	0	1	0	0	1	0	1	0	4	0	0	0	0	0	0	0	1	0.5	1
35	2015	1	15	1	0	1	0	0	1	0	1	1	4	0	0	0	0	0	0	0	1	0	0
40	2015	1	12	1	0	1	0	0	0	1	0	0	4	0	0	0	0	0	0	0	1	0	1
50	2015	1	9	1	0	0	1	0	0	1	1	0	3	0	0	0	0	0	0	0	1	0	0
22	2015	1	12	0	0	1	0	1	0	0	1	0	5	0	0	0	0	0	0	0	1
41	2015	1	9	1	0	1	0	0	0	0	1	0	4	0	0	0	0	0	0	0	1
52	2015	1	6	1	0	1	0	0	0	1	1	0	4	0	0	0	0	0	0	0	1	0	0
21	2015	1	12	0	0	1	0	0	0	1	0	0	5	0	0	0	0	0	0	0	1	0	0
34	2015	1	9	1	1	0	0	0	0	1	0	0	4	0	0	0	0	0	0	0	1	0.5	0
25	2015	1	15	0	0	1	0	0	0	1	0	0	5	0	0	0	0	0	0	0	1	1	1
41	2015	1	6	1	0	1	0	0	0	1	1	0	5	0	0	0	0	0	0	0	1	0.5	0
44	2015	1	9	1	0	1	0	0	1	0	1	0	5	0	0	0	0	0	0	0	1	1	1
27	2015	1	9	1	1	0	0	0	0	0	0	0	4	0	0	0	0	0	0	0	1
63	2015	0	9	1	1	0	0	0	0	1	1	0	3	0	0	0	0	0	0	0	1	0	0
46	2015	1	16	1	0	1	0	0	1	0	0	0	4	0	0	0	0	0	0	0	1	1	1
45	2015	1	6	1	0	1	0	0	0	1	1	0	4	0	0	0	0	0	0	0	1	0	1
51	2015	1	6	1	0	1	0	0	0	1	1	0	3	0	0	0	0	0	0	0	1	0	0
33	2015	1	9	1	0	1	0	0	0	1	1	0	5	0	0	0	0	0	0	0	1
28	2015	1	15	0	1	0	0	0	0	1	0	0	5	0	0	0	0	0	0	0	1
29	2015	1	15	0	0	0	1	0	0	1	1	0	5	0	0	0	0	0	0	0	1	1	1
60	2015	1	9	1	0	1	0	0	0	1	1	0	4	0	0	0	0	0	0	0	1	0	0
19	2015	0	9	0	0	1	0	0	0	1	1	0	4	0	0	0	0	0	0	0	1	0	0
34	2015	0	9	1	0	1	0	0	0	1	1	0	5	0	0	0	0	0	0	0	1
36	2015	1	15	1	0	0	0	0	0	1	1	0	3	0	0	0	0	0	0	0	1	1	1
37	2015	0	9	1	1	0	0	0	0	1	1	0	4	0	0	0	0	0	0	0	1	1	1
21	2015	1	12	0	0	0	1	0	1	0	0	0	5	0	0	0	0	0	0	0	1	1	1
25	2015	1	9	0	0	0	1	1	1	0	1	0	5	0	0	0	0	0	0	0	1	1	1
53	2015	1	6	1	0	1	0	0	0	1	1	0	4	0	0	0	0	0	0	0	1
25	2015	0	16	0	0	1	0	0	0	1	0	1	4	0	0	0	0	0	0	0	1	0	0
33	2015	1	16	1	1	0	0	0	0	1	1	0	4	0	0	0	0	0	0	0	1	1	0
37	2015	1	9	1	0	1	0	0	1	0	1	0	5	0	0	0	0	0	0	0	1	1	1
34	2015	0	15	1	1	0	0	0	0	1	1	0	4	0	0	0	0	0	0	0	1	0	0
30	2015	1	16	1	1	0	0	0	0	1	1	0	3	0	0	0	0	0	0	0	0	1	1
33	2015	1	12	1	0	1	0	0	0	1	1	0	4	0	0	0	0	0	0	0	1
62	2015	1	6	1	1	0	0	0	0	1	1	0	4	0	0	0	0	0	0	0	1	0	1
44	2015	1	19	1	1	0	0	0	0	1	1	0	5	0	0	0	0	0	0	0	1	1	1
24	2015	0	15	0	0	1	0	0	0	1	1	0	5	0	0	0	0	0	0	0	1	0	0
41	2015	1	9	1	0	1	0	0	0	1	0	0	4	0	0	0	0	0	0	0	1	0	0
41	2015	0	12	1	1	0	0	0	0	1	0	0	4	0	0	0	0	0	0	0	1	1	1
47	2015	0	9	1	0	1	0	0	0	1	1	0	4	0	0	0	0	0	0	0	1	0	0
38	2015	1	9	1	0	1	0	0	0	1	0	0	3	0	0	0	0	0	0	0	1	0	0.5
31	2015	0	9	1	0	1	0	0	0	1	1	0	4	0	0	0	0	0	0	0	1
25	2015	1	12	1	0	1	0	0	0	1	1	0	4	0	0	0	0	0	0	0	1	0	0
33	2015	1	15	1	0	1	0	0	0	1	1	0	4	0	0	0	0	0	0	0	1
25	2015	1	12	0	0	0	1	0	1	0	0	0	5	0	0	0	0	0	0	0	1	1	1
25	2015	1	9	0	0	0	1	0	0	1	0	0	5	0	0	0	0	0	0	0	1
20	2015	0	12	1	0	0	1	0	1	0	1	0	4	0	0	0	0	0	0	0	1	0	0
46	2015	0	12	1	1	0	0	0	0	1	1	0	3	0	0	0	0	0	0	0	1
52	2015	1	9	1	1	0	0	0	0	1	1	0	3	0	0	0	0	0	0	0	1
45	2015	1	12	1	0	1	0	0	0	1	1	0	5	0	0	0	0	0	0	0	1	1	1
38	2015	0	9	1	0	1	0	0	0	0	1	0	5	0	0	0	0	0	0	0	1
26	2015	1	14	0	1	0	0	0	0	1	0	0	5	0	0	0	0	0	0	0	1	0	0.5
46	2015	1	9	1	1	0	0	0	0	1	1	0	3	0	0	0	0	0	0	0	1	0	0
32	2015	1	9	1	1	0	0	0	1	0	1	0	5	0	0	0	0	0	0	0	1	1	1
44	2015	0	9	1	0	1	0	0	0	1	1	0	3	0	0	0	0	0	0	0	1	0	0
46	2015	1	9	1	0	1	0	0	0	1	1	0	4	0	0	0	0	0	0	0	1	0	0
30	2015	0	14	1	0	1	0	0	0	1	1	0	4	0	0	0	0	0	0	0	1	0	0
38	2015	1	9	1	0	1	0	0	0	1	1	0	4	0	0	0	0	0	0	0	1	0	1
34	2015	0	16	1	0	0	1	0	0	1	0	0	4	0	0	0	0	0	0	0	1	1	0
41	2015	0	6	1	0	1	0	0	1	0	0	0	4	0	0	0	0	0	0	0	1	0	0
59	2015	1	12	1	0	1	0	0	0	1	0	0	5	0	0	0	0	0	0	0	1	1	1
53	2015	0	9	1	1	0	0	0	0	0	1	0	3	0	0	0	0	0	0	0	1
31	2015	0	16	1	0	1	0	0	1	0	1	0	4	0	0	0	0	0	0	0	1	1	1
24	2015	1	16	0	1	0	0	0	0	1	0	0	4	0	0	0	0	0	0	0	1	1	0
27	2015	0	16	1	1	0	0	1	0	1	1	0	4	0	0	0	0	0	0	0	1	1	0.5
25	2015	1	9	1	0	0	1	0	0	1	1	0	3	0	0	0	0	0	0	0	1
27	2015	0	16	0	0	1	0	0	1	0	1	0	5	0	0	0	0	0	0	0	1	1	1
23	2015	1	12	0	1	0	0	0	1	0	1	0	5	0	0	0	0	0	0	0	1	0	0
27	2015	1	15	0	0	1	0	0	0	1	0	1	5	0	0	0	0	0	0	0	1
40	2015	1	9	1	0	1	0	0	0	1	0	0	5	0	0	0	0	0	0	0	1
36	2015	0	9	1	0	1	0	0	1	0	0	0	5	0	0	0	0	0	0	0	1	1	1
29	2015	0	12	0	1	0	0	0	0	1	0	0	5	0	0	0	0	0	0	0	1	1	0
31	2015	1	12	1	1	0	0	0	0	1	0	0	4	0	0	0	0	0	0	0	1	0	1
55	2015	1	9	1	1	0	0	0	0	1	1	0	4	0	0	0	0	0	0	0	1	0	1
24	2015	0	12	1	1	0	0	0	0	1	0	0	4	0	0	0	0	0	0	0	1	1	1
41	2015	0	9	1	0	0	1	0	0	1	1	0	4	0	0	0	0	0	0	0	0	0	0
32	2015	0	6	1	0	0	1	0	0	1	1	0	3	0	0	0	0	0	0	0	1	0	0
37	2015	0	12	1	1	0	0	0	0	0	1	1	3	0	0	0	0	0	0	0	1
21	2015	0	15	0	0	1	0	0	0	1	0	0	4	0	0	0	0	0	0	0	1	0	0
40	2015	0	6	1	0	0	1	0	0	1	1	0	4	0	0	0	0	0	0	0	1	0	1
39	2015	1	9	1	1	0	0	0	0	1	1	0	5	0	0	0	0	0	0	0	1	1	1
30	2015	0	9	1	0	0	0	0	0	1	1	0	4	0	0	0	0	0	0	0	1
35	2015	0	9	1	0	0	1	0	0	1	1	0	3	0	0	0	0	0	0	0	1	0	0.5
42	2015	0	6	1	0	0	1	0	1	0	0	0	3	0	0	0	0	0	0	0	1	1	1
26	2015	1	15	0	0	1	0	0	0	1	0	0	3	0	0	0	0	0	0	0	1	0	0.5
25	2015	0	15	0	0	1	0	0	1	0	0	0	4	0	0	0	0	0	0	0	1	1	1
29	2015	0	15	1	0	0	1	0	1	0	1	0	4	0	0	0	0	0	0	0	1	1	1
53	2015	1	6	1	1	0	0	0	0	1	0	0	3	0	0	0	0	0	0	0	1	1	1
35	2015	1	9	1	0	1	0	0	1	0	1	0	5	0	0	0	0	0	0	0	1	1	1
42	2015	1	6	1	0	1	0	0	0	1	1	0	4	0	0	0	0	0	0	0	1	0	1
34	2015	1	16	1	0	1	0	0	0	0	1	0	4	0	0	0	0	0	0	0	1	1	1
29	2015	0	12	1	1	0	0	0	0	1	1	0	4	0	0	0	0	0	0	0	1	0	0
24	2015	0	12	1	0	1	0	0	1	0	0	0	4	0	0	0	0	0	0	0	1	1	1
25	2015	1	16	0	1	0	0	0	0	1	0	0	4	0	0	0	0	0	0	0	1	0	0
24	2015	1	16	0	0	1	0	0	0	1	0	0	5	0	0	0	0	0	0	0	1	0	0
55	2015	1	6	1	0	1	0	0	1	0	1	0	4	0	0	0	0	0	0	0	1	1	1
43	2015	0	9	1	0	1	0	0	0	1	1	0	3	0	0	0	0	0	0	0	1	1	1
44	2015	0	6	1	0	1	0	0	1	0	0	0	4	0	0	0	0	0	0	0	1	1	1
26	2015	1	15	1	1	0	0	0	0	1	0	0	5	0	0	0	0	0	0	0	1	1	1
31	2015	1	15	1	0	1	0	0	1	0	0	0	3	0	0	0	0	0	0	0	0	1	1
27	2015	0	12	1	0	0	1	0	0	0	1	0	4	0	0	0	0	0	0	0	1
21	2015	0	9	0	0	0	1	0	0	1	1	0	5	0	0	0	0	0	0	0	1	0	0
26	2015	1	12	1	0	1	0	0	1	0	0	0	3	0	0	0	0	0	0	0	1	1	1
22	2015	0	12	1	0	1	0	0	0	0	0	0	5	0	0	0	0	0	0	0	1
47	2015	1	12	1	1	0	0	1	0	1	0	0	4	0	0	0	0	0	0	0	1	0	0
23	2015	0	16	0	0	0	1	0	0	1	0	1	5	0	0	0	0	0	0	0	1	1	0
26	2015	1	12	1	1	0	0	0	1	0	1	0	4	0	0	0	0	0	0	0	1	1	1
51	2015	0	0	1	1	0	0	0	0	1	1	0	4	0	0	0	0	0	0	0	1	0	0
28	2015	1	9	0	0	1	0	1	0	1	1	0	4	0	0	0	0	0	0	0	1	0	0
50	2015	1	6	1	1	0	0	0	0	1	1	0	4	0	0	0	0	0	0	0	1	0	1
38	2015	1	9	1	0	1	0	0	0	1	0	0	4	0	0	0	0	0	0	0	1	0	0.5
30	2015	1	12	1	1	0	0	0	0	1	1	0	5	0	0	0	0	0	0	0	1
34	2015	1	12	1	1	0	0	0	0	1	1	0	5	0	0	0	0	0	0	0	1	1	1
54	2015	1	9	1	1	0	0	0	0	1	1	0	3	0	0	0	0	0	0	0	1	1	1
33	2015	1	12	1	0	1	0	0	1	0	1	0	3	0	0	0	0	0	0	0	1
29	2015	0	9	1	0	0	0	0	0	1	1	0	4	0	0	0	0	0	0	0	1
29	2015	0	16	1	0	1	0	0	0	1	0	0	4	0	0	0	0	0	0	0	1	1	0
33	2015	0	9	1	0	1	0	0	0	1	0	0	5	0	0	0	0	0	0	0	1	1	1
18	2015	0	9	0	0	0	1	0	0	1	1	0	4	0	0	0	0	0	0	0	1	1	0.5
38	2015	1	15	1	0	0	1	1	0	1	1	0	4	0	0	0	0	0	0	0	1	1	1
41	2015	1	9	1	0	1	0	0	0	1	1	0	4	0	0	0	0	0	0	0	1	0	0
48	2015	1	9	1	1	0	0	0	0	1	1	0	4	0	0	0	0	0	0	0	1	0	1
40	2015	1	9	1	1	0	0	0	0	1	1	0	3	0	0	0	0	0	0	0	1
17	2015	0	6	0	0	1	0	1	0	1	0	0	5	0	0	0	0	0	0	0	1	0	0.5
27	2015	0	16	1	0	1	0	0	1	0	1	0	4	0	0	0	0	0	0	0	1	1	1
28	2015	1	12	1	0	0	1	0	0	1	0	0	4	0	0	0	0	0	0	0	1	1	0.5
30	2015	1	15	1	0	1	0	0	1	0	0	0	4	0	0	0	0	0	0	0	1	1	1
43	2015	0	9	1	1	0	0	0	0	0	1	0	4	0	0	0	0	0	0	0	1
29	2015	0	9	1	0	1	0	0	1	0	0	0	3	0	0	0	0	0	0	0	1	0	0.5
38	2015	0	6	1	0	1	0	0	1	0	1	0	4	0	0	0	0	0	0	0	1	1	1
47	2015	1	9	1	0	0	1	0	0	1	1	0	4	0	0	0	0	0	0	0	1
37	2015	0	9	1	0	1	0	0	0	1	1	0	3	0	0	0	0	0	0	0	1
33	2015	1	16	0	0	1	0	1	0	1	1	0	5	0	0	0	0	0	0	0	0	1	1
18	2015	1	12	0	0	1	0	1	0	1	0	0	5	0	0	0	0	0	0	0	1	0	0
26	2015	1	9	0	0	0	1	0	0	1	0	0	4	0	0	0	0	0	0	0	1	0	0
28	2015	1	9	1	0	1	0	0	1	0	1	0	5	0	0	0	0	0	0	0	1	0	0
42	2015	0	12	1	0	1	0	0	0	0	1	0	4	0	0	0	0	0	0	0	1
42	2015	0	6	1	1	0	0	0	0	0	1	0	3	0	0	0	0	0	0	0	1
53	2015	1	9	1	1	0	0	0	0	1	1	0	4	0	0	0	0	0	0	0	1	0	1
25	2015	1	9	0	0	1	0	0	0	1	1	0	4	0	0	0	0	0	0	0	1	0.5	0.5
42	2015	0	0	1	0	1	0	0	0	0	1	0	4	0	0	0	0	0	0	0	1
35	2015	1	9	1	0	1	0	0	0	1	0	0	2	0	0	0	0	0	0	0	1	0	0
40	2015	1	9	1	1	0	0	0	1	0	0	0	5	0	0	0	0	0	0	0	1	1	1
36	2015	0	9	1	1	0	0	0	1	0	1	0	4	0	0	0	0	0	0	0	1	1	1
28	2015	1	9	1	0	1	0	0	0	1	0	0	4	0	0	0	0	0	0	0	1	0.5	0.5
33	2015	1	9	0	0	1	0	0	1	0	1	0	4	0	0	0	0	0	0	0	1	0	0
30	2015	1	16	0	0	0	1	0	1	0	1	0	4	0	0	0	0	0	0	0	1	1	1
34	2015	1	9	1	0	1	0	0	0	1	1	0	3	0	0	0	0	0	0	0	1
44	2015	1	6	1	0	1	0	0	0	1	0	0	3	0	0	0	0	0	0	0	1	0.5	1
20	2015	1	12	0	0	0	1	0	1	0	0	0	4	0	0	0	0	0	0	0	1	1	1
25	2015	1	9	1	0	0	1	0	0	1	1	0	3	0	0	0	0	0	0	0	1	0	0
37	2015	1	9	1	1	0	0	0	0	1	0	0	4	0	0	0	0	0	0	0	0	0.5	1
43	2015	1	9	1	0	0	1	0	1	0	0	0	4	0	0	0	0	0	0	0	1	0	0
35	2015	0	9	1	0	1	0	0	0	1	1	0	4	0	0	0	0	0	0	0	1	1	0
38	2015	0	9	1	1	0	0	0	0	1	1	0	3	0	0	0	0	0	0	0	1
63	2015	1	6	1	1	0	0	0	0	1	1	0	4	0	0	0	0	0	0	0	1	0	0
39	2015	0	9	1	1	0	0	0	0	1	1	0	2	0	0	0	0	0	0	0	1	0	0
43	2015	1	6	1	0	1	0	0	0	1	1	0	4	0	0	0	0	0	0	0	1
25	2015	1	12	1	1	0	0	0	1	0	0	0	5	0	0	0	0	0	0	0	1	1	1
39	2015	0	9	1	0	0	1	0	1	0	1	0	4	0	0	0	0	0	0	0	1	1	1
25	2015	0	9	1	0	1	0	0	0	0	1	0	4	0	0	0	0	0	0	0	1
23	2015	1	9	1	0	1	0	0	1	0	1	0	5	0	0	0	0	0	0	0	1	0	0
52	2015	1	6	1	0	0	1	0	1	0	1	0	4	0	0	0	0	0	0	0	1	1	1
26	2015	1	9	1	0	1	0	0	1	0	0	0	5	0	0	0	0	0	0	0	1	1	1
35	2015	1	15	1	1	0	0	0	0	1	0	0	4	0	0	0	0	0	0	0	1	1	1
48	2015	0	6	1	0	0	1	0	0	1	1	0	3	0	0	0	0	0	0	0	1	0	0
38	2015	1	9	1	1	0	0	0	0	1	1	0	4	0	0	0	0	0	0	0	1	1	1
39	2015	1	12	1	1	0	0	0	0	1	1	0	5	0	0	0	0	0	0	0	1	1	1
40	2015	0	9	1	0	1	0	0	1	0	0	0	4	0	0	0	0	0	0	0	1	1	1
33	2015	0	12	1	0	1	0	0	0	1	1	0	4	0	0	0	0	0	0	0	1	0	0
39	2015	0	9	1	0	1	0	0	0	1	1	0	4	0	0	0	0	0	0	0	1	0	0
24	2015	0	15	0	0	1	0	0	0	1	1	0	3	0	0	0	0	0	0	0	1	1	1
31	2015	1	9	1	0	1	0	0	0	1	1	0	5	0	0	0	0	0	0	0	1
24	2015	1	15	0	0	1	0	0	0	1	0	0	5	0	0	0	0	0	0	0	1	1	1
39	2015	0	6	1	0	1	0	0	0	1	1	0	5	0	0	0	0	0	0	0	1
37	2015	1	9	1	0	0	1	0	1	0	1	0	5	0	0	0	0	0	0	0	1	1	1
22	2015	1	12	0	0	1	0	0	1	0	0	0	5	0	0	0	0	0	0	0	1	1	1
44	2015	1	9	1	1	0	0	0	0	1	1	0	4	0	0	0	0	0	0	0	1
38	2015	0	9	1	0	1	0	0	1	0	1	0	5	0	0	0	0	0	0	0	1	0	0
26	2015	0	15	1	0	0	1	0	0	1	1	1	5	0	0	0	0	0	0	0	1	1	1
32	2015	1	19	1	0	1	0	0	0	1	1	0	4	0	0	0	0	0	0	0	0	1	1
42	2015	0	9	1	0	0	1	0	1	0	1	0	4	0	0	0	0	0	0	0	1	1	1
34	2015	1	9	1	0	1	0	0	0	1	1	0	4	0	0	0	0	0	0	0	1	1	1
30	2015	1	9	1	0	1	0	0	0	1	1	0	3	0	0	0	0	0	0	0	1
58	2015	1	12	1	0	0	1	0	0	1	1	0	4	0	0	0	0	0	0	0	0	0.5	0.5
53	2015	1	9	1	1	0	0	0	0	1	0	0	4	0	0	0	0	0	0	0	1	0	1
26	2015	0	12	1	0	1	0	0	0	0	1	0	4	0	0	0	0	0	0	0	1
26	2015	0	16	1	1	0	0	0	0	1	1	0	4	0	0	0	0	0	0	0	1	1	1
19	2015	1	12	0	0	1	0	0	0	1	0	0	3	0	0	0	0	0	0	0	1	0	0
46	2015	0	6	1	0	1	0	0	0	0	1	0	3	0	0	0	0	0	0	0	1
49	2015	0	6	1	1	0	0	0	0	1	1	0	4	0	0	0	0	0	0	0	1	0	0
40	2015	0	9	1	1	0	0	0	1	0	0	0	4	0	0	0	0	0	0	0	1	1	0
35	2015	1	9	1	0	0	0	0	0	1	1	0	5	0	0	0	0	0	0	0	1
22	2015	0	9	0	0	1	0	0	0	1	0	0	4	0	0	0	0	0	0	0	1	0.5	0.5
29	2015	1	12	1	0	1	0	0	0	1	1	0	4	0	0	0	0	0	0	0	1
45	2015	0	6	1	0	0	1	0	1	0	1	0	4	0	0	0	0	0	0	0	1	1	0
37	2015	1	9	1	0	0	1	0	1	0	0	0	4	0	0	0	0	0	0	0	1	0	0
20	2015	0	9	1	0	1	0	0	0	0	1	0	3	0	0	0	0	0	0	0	1
22	2015	1	12	0	0	0	1	0	1	0	0	0	4	0	0	0	0	0	0	0	1	1	1
41	2015	1	12	1	1	0	0	0	0	1	0	0	4	0	0	0	0	0	0	0	1	0	1
38	2015	1	6	1	0	1	0	0	0	1	1	0	4	0	0	0	0	0	0	0	1	0	1
21	2015	0	15	0	1	0	0	0	0	1	0	0	5	0	0	0	0	0	0	0	1	0	0
52	2015	0	0	1	0	1	0	0	0	1	0	0	4	0	0	0	0	0	0	0	1	0	0.5
30	2015	1	12	1	1	0	0	0	1	0	0	0	4	0	0	0	0	0	0	0	1	1	1
30	2015	1	14	1	1	0	0	0	0	1	0	0	4	0	0	0	0	0	0	0	1	0	1
46	2015	0	6	1	0	1	0	0	0	0	0	0	4	0	0	0	0	0	0	0	1
23	2015	0	16	0	0	1	0	0	0	1	0	0	4	0	0	0	0	0	0	0	1	1	1
36	2015	0	9	1	1	0	0	0	1	0	0	0	4	0	0	0	0	0	0	0	0	1	1
33	2015	1	9	1	1	0	0	0	0	1	1	0	4	0	0	0	0	0	0	0	1	0	0
31	2015	1	9	1	0	1	0	0	0	1	1	0	5	0	0	0	0	0	0	0	1
22	2015	1	15	0	0	1	0	1	1	0	1	0	4	0	0	0	0	0	0	0	1	1	0.5
28	2015	1	9	1	0	1	0	0	1	0	1	0	5	0	0	0	0	0	0	0	1	0	0
30	2015	1	16	1	1	0	0	0	1	0	1	1	5	0	0	0	0	0	0	0	1	1	1
30	2015	0	9	1	0	1	0	0	0	0	1	0	4	0	0	0	0	0	0	0	1
23	2015	0	16	0	1	0	0	0	1	0	0	0	3	0	0	0	0	0	0	0	1	1	1
25	2015	1	16	0	0	1	0	0	0	1	0	1	5	0	0	0	0	0	0	0	1	1	1
34	2015	0	16	0	0	0	0	0	0	1	1	0	3	0	0	0	0	0	0	0	1	1	0.5
26	2015	0	15	1	0	1	0	0	0	1	1	0	2	0	0	0	0	0	0	0	1	1	1
33	2015	0	9	1	1	0	0	0	1	0	1	0	4	0	0	0	0	0	0	0	1	1	1
30	2015	1	12	1	0	1	0	0	0	1	1	0	4	0	0	0	0	0	0	0	1	1	1
34	2015	1	14	1	0	1	0	0	1	0	1	0	5	0	0	0	0	0	0	0	1	0	0
50	2015	1	6	1	0	1	0	0	1	0	0	0	4	0	0	0	0	0	0	0	1	1	1
29	2015	1	16	1	1	0	0	0	0	1	1	0	4	0	0	0	0	0	0	0	1	1	1
39	2015	1	9	1	0	1	0	0	0	1	1	0	4	0	0	0	0	0	0	0	1	0	0
48	2015	0	9	1	1	0	0	0	0	0	0	0	4	0	0	0	0	0	0	0	1
43	2015	0	9	1	0	1	0	0	0	1	1	0	4	0	0	0	0	0	0	0	1	1	1
44	2015	1	12	1	0	1	0	0	0	1	1	0	4	0	0	0	0	0	0	0	1	1	1
59	2015	1	14	1	1	0	0	0	0	1	1	1	5	0	0	0	0	0	0	0	1	1	0
42	2015	1	9	1	0	1	0	0	1	0	0	0	4	0	0	0	0	0	0	0	1	1	1
35	2015	1	9	1	0	1	0	0	0	1	1	0	3	0	0	0	0	0	0	0	1
38	2015	1	9	1	0	0	1	0	0	1	0	0	4	0	0	0	0	0	0	0	0	1	1
31	2015	0	9	1	0	0	1	0	1	0	1	0	4	0	0	0	0	0	0	0	1	1	1
27	2015	0	12	1	1	0	0	0	0	0	0	0	4	0	0	0	0	0	0	0	1
62	2015	1	9	1	0	1	0	0	0	1	1	0	5	0	0	0	0	0	0	0	1	0	0
27	2015	1	15	1	0	1	0	0	0	1	1	0	4	0	0	0	0	0	0	0	1	1	1
24	2015	0	16	0	1	0	0	0	0	1	1	0	4	0	0	0	0	0	0	0	1	1	0
44	2015	1	9	1	0	1	0	0	0	1	1	0	4	0	0	0	0	0	0	0	1
29	2015	0	9	1	1	0	0	0	0	1	1	0	4	0	0	0	0	0	0	0	1
18	2015	0	9	0	0	0	1	0	0	1	0	0	4	0	0	0	0	0	0	0	1	0	0
26	2015	1	12	1	0	1	0	0	0	1	1	0	4	0	0	0	0	0	0	0	1	0	0
43	2015	1	9	1	0	0	1	0	0	1	1	0	4	0	0	0	0	0	0	0	1
22	2015	0	12	0	0	0	1	0	1	0	0	0	4	0	0	0	0	0	0	0	1	1	1
24	2015	1	16	0	0	1	0	0	0	1	1	0	4	0	0	0	0	0	0	0	1	1	1
50	2015	1	12	1	0	1	0	0	0	1	1	0	4	0	0	0	0	0	0	0	1	0	0.5
52	2015	1	6	1	1	0	0	0	1	0	1	0	5	0	0	0	0	0	0	0	1	1	1
44	2015	1	9	1	0	0	1	0	1	0	1	0	4	0	0	0	0	0	0	0	1	0	1
39	2015	1	9	1	1	0	0	0	1	0	1	0	4	0	0	0	0	0	0	0	1	1	1
28	2015	1	12	1	1	0	0	0	0	1	0	0	3	0	0	0	0	0	0	0	1	0	1
19	2015	0	9	0	0	1	0	0	1	0	0	0	5	0	0	0	0	0	0	0	1	0	0
29	2015	0	16	1	0	1	0	0	0	1	1	0	4	0	0	0	0	0	0	0	1	1	0.5
41	2015	1	9	1	1	0	0	0	0	1	1	0	4	0	0	0	0	0	0	0	1
51	2015	1	9	1	0	0	1	0	1	0	1	0	4	0	0	0	0	0	0	0	1	1	1
47	2015	0	9	1	0	1	0	0	0	1	1	0	4	0	0	0	0	0	0	0	1	1	1
37	2015	0	16	1	1	0	0	0	0	0	0	0	4	0	0	0	0	0	0	0	1
41	2015	0	9	1	0	1	0	0	1	0	1	0	4	0	0	0	0	0	0	0	1	1	1
48	2015	1	0	1	0	1	0	0	0	1	1	0	3	0	0	0	0	0	0	0	1	0	1
47	2015	1	9	1	1	0	0	0	0	1	1	0	4	0	0	0	0	0	0	0	1	1	1
41	2015	1	9	1	0	1	0	0	1	0	1	0	5	0	0	0	0	0	0	0	1	1	1
21	2015	1	9	1	0	1	0	0	1	0	1	0	5	0	0	0	0	0	0	0	1	1	1
25	2015	0	9	1	0	0	1	0	0	0	0	0	5	0	0	0	0	0	0	0	1
55	2015	1	12	1	0	1	0	0	0	1	1	0	4	0	0	0	0	0	0	0	1	0	0
34	2015	0	12	0	0	1	0	0	1	0	0	0	5	0	0	0	0	0	0	0	1	1	1
33	2015	1	9	1	1	0	0	0	0	1	1	0	4	0	0	0	0	0	0	0	1
41	2015	1	15	1	0	0	1	0	1	0	1	0	2	0	0	0	0	0	0	0	1	1	1
45	2015	1	0	1	0	1	0	0	0	0	1	0	3	0	0	0	0	0	0	0	1	0	0
41	2015	1	6	1	1	0	0	0	0	1	1	0	3	0	0	0	0	0	0	0	1	0.5	1
46	2015	1	12	1	0	0	1	0	1	0	1	0	4	0	0	0	0	0	0	0	1	1	1
44	2015	1	6	1	0	1	0	0	0	1	1	0	4	0	0	0	0	0	0	0	1	0	0
27	2015	1	15	1	0	1	0	0	1	0	1	0	4	0	0	0	0	0	0	0	1	0	0
38	2015	0	9	1	0	1	0	0	0	0	0	0	5	0	0	0	0	0	0	0	1
42	2015	1	12	1	1	0	0	0	0	1	1	0	4	0	0	0	0	0	0	0	1
46	2015	1	9	1	0	1	0	0	0	1	0	0	4	0	0	0	0	0	0	0	1
43	2015	1	9	1	0	0	1	0	0	1	1	0	4	0	0	0	0	0	0	0	1	0	0
36	2015	0	12	1	0	1	0	0	0	0	1	1	4	0	0	0	0	0	0	0	1
29	2015	1	16	1	0	1	0	0	1	0	1	0	5	0	0	0	0	0	0	0	1	1	1
55	2015	1	0	0	0	1	0	0	0	1	1	0	4	0	0	0	0	0	0	0	1	0	0
37	2015	1	9	1	0	1	0	0	0	1	1	0	4	0	0	0	0	0	0	0	1
45	2015	1	9	1	1	0	0	0	0	0	1	0	4	0	0	0	0	0	0	0	1	1	1
28	2015	1	12	1	0	1	0	0	1	0	0	0	5	0	0	0	0	0	0	0	1	1	1
45	2015	1	6	1	0	0	1	0	0	1	0	0	4	0	0	0	0	0	0	0	0	0	0.5
22	2015	1	9	1	0	1	0	0	1	0	0	0	5	0	0	0	0	0	0	0	1	1	1
38	2015	0	9	1	0	1	0	0	0	1	1	0	4	0	0	0	0	0	0	0	1
28	2015	0	9	1	0	1	0	0	0	0	1	0	4	0	0	0	0	0	0	0	1
46	2015	0	6	1	0	0	1	0	0	1	1	0	3	0	0	0	0	0	0	0	1	0	0
52	2015	1	9	1	1	0	0	0	0	1	1	0	4	0	0	0	0	0	0	0	1	0	1
49	2015	1	6	1	1	0	0	0	0	1	1	0	4	0	0	0	0	0	0	0	1	0	1
24	2015	1	9	0	1	0	0	0	0	1	0	0	4	0	0	0	0	0	0	0	1	0	0
27	2015	0	12	1	1	0	0	0	0	1	1	0	5	0	0	0	0	0	0	0	1	1	0
47	2015	0	9	1	0	1	0	0	0	1	1	0	4	0	0	0	0	0	0	0	1
48	2015	0	9	1	1	0	0	0	0	1	1	0	4	0	0	0	0	0	0	0	1	0	0.5
42	2015	0	9	1	1	0	0	0	1	0	1	0	3	0	0	0	0	0	0	0	1	1	1
23	2015	0	9	1	1	0	0	0	1	0	0	0	4	0	0	0	0	0	0	0	1	0	0
37	2015	1	9	1	1	0	0	0	0	1	1	0	5	0	0	0	0	0	0	0	1	1	1
57	2015	1	12	1	1	0	0	0	0	1	0	1	4	0	0	0	0	0	0	0	1	0	0
45	2015	1	6	1	0	0	1	0	1	0	1	0	3	0	0	0	0	0	0	0	1	0	0
28	2015	1	12	1	0	1	0	0	0	1	0	0	5	0	0	0	0	0	0	0	1
22	2015	0	15	0	0	1	0	0	0	1	0	0	4	0	0	0	0	0	0	0	1	1	1
32	2015	0	9	1	0	1	0	0	0	1	1	0	5	0	0	0	0	0	0	0	1	0	0
25	2015	1	9	0	1	0	0	0	0	1	1	0	3	0	0	0	0	0	0	0	1
37	2015	1	9	1	1	0	0	0	0	1	0	0	4	0	0	0	0	0	0	0	1	1	1
50	2015	1	6	1	1	0	0	0	0	1	1	0	3	0	0	0	0	0	0	0	1
43	2015	0	9	1	0	1	0	0	0	1	1	0	4	0	0	0	0	0	0	0	1	1	1
25	2015	1	12	1	1	0	0	0	0	1	1	0	4	0	0	0	0	0	0	0	1	0	0
52	2015	1	9	1	0	1	0	0	0	1	1	0	4	0	0	0	0	0	0	0	1
25	2015	0	9	0	1	0	0	0	1	0	1	0	4	0	0	0	0	0	0	0	1	1	1
45	2015	1	9	1	0	1	0	0	0	1	0	0	5	0	0	0	0	0	0	0	1	0	0.5
42	2015	1	9	1	0	1	0	0	0	1	1	0	4	0	0	0	0	0	0	0	1
40	2015	0	9	1	0	1	0	0	1	0	0	0	4	0	0	0	0	0	0	0	1	1	1
34	2015	1	15	1	0	1	0	0	1	0	1	0	4	0	0	0	0	0	0	0	0	1	1
42	2015	0	6	1	0	0	1	0	1	0	1	0	4	0	0	0	0	0	0	0	1	1	1
57	2015	1	9	1	0	0	1	0	0	1	1	0	5	0	0	0	0	0	0	0	1
53	2015	1	9	1	1	0	0	0	0	1	0	0	4	0	0	0	0	0	0	0	1	0	1
31	2015	1	9	1	1	0	0	0	1	0	0	0	4	0	0	0	0	0	0	0	1	0	0
39	2015	1	9	1	0	1	0	0	0	1	1	0	5	0	0	0	0	0	0	0	1
36	2015	0	6	1	1	0	0	0	0	0	0	0	4	0	0	0	0	0	0	0	1
37	2015	0	9	1	0	1	0	0	0	1	1	0	2	0	0	0	0	0	0	0	1
16	2015	1	9	0	0	0	1	0	0	1	0	0	4	0	0	0	0	0	0	0	1	0	0
19	2015	1	14	0	0	1	0	0	1	0	0	0	5	0	0	0	0	0	0	0	1	1	1
40	2015	1	9	1	0	1	0	0	0	1	0	0	3	0	0	0	0	0	0	0	1	0	0
27	2015	1	9	1	0	1	0	0	0	1	0	0	5	0	0	0	0	0	0	0	1
45	2015	1	9	1	0	1	0	0	0	1	0	0	5	0	0	0	0	0	0	0	1	0.5	0.5
25	2015	0	15	1	0	1	0	0	1	0	0	0	4	0	0	0	0	0	0	0	1	1	1
26	2015	0	15	1	1	0	0	0	0	1	1	0	4	0	0	0	0	0	0	0	1	1	1
24	2015	1	12	1	1	0	0	0	1	0	0	0	4	0	0	0	0	0	0	0	1	1	1
47	2015	0	6	1	0	1	0	0	0	1	1	0	4	0	0	0	0	0	0	0	1
35	2015	1	12	1	1	0	0	0	0	1	1	0	4	0	0	0	0	0	0	0	1	1	1
55	2015	1	6	1	1	0	0	0	0	1	0	0	4	0	0	0	0	0	0	0	1	0	1
24	2015	0	14	1	0	0	1	0	0	1	1	0	3	0	0	0	0	0	0	0	1	1	1
43	2015	1	9	1	1	0	0	0	0	1	1	0	5	0	0	0	0	0	0	0	1
30	2015	0	12	1	0	1	0	0	0	1	1	0	4	0	0	0	0	0	0	0	1	1	1
37	2015	1	9	1	0	1	0	0	1	0	1	0	4	0	0	0	0	0	0	0	1	1	1
50	2015	0	6	1	0	1	0	0	0	0	1	0	3	0	0	0	0	0	0	0	1
31	2015	0	12	1	0	1	0	0	0	1	1	0	3	0	0	0	0	0	0	0	1	1	1
22	2015	1	15	0	0	0	1	0	1	0	0	0	5	0	0	0	0	0	0	0	1	1	1
60	2015	1	6	1	1	0	0	0	0	1	1	0	5	0	0	0	0	0	0	0	1	0	1
48	2015	1	9	1	0	1	0	0	1	0	0	0	4	0	0	0	0	0	0	0	1	1	1
30	2015	0	12	1	0	1	0	0	0	0	1	0	4	0	0	0	0	0	0	0	1
51	2015	1	9	1	0	1	0	0	0	1	1	0	4	0	0	0	0	0	0	0	1
39	2015	0	6	1	0	1	0	0	0	0	0	0	3	0	0	0	0	0	0	0	1
34	2015	1	9	1	1	0	0	0	0	1	1	0	4	0	0	0	0	0	0	0	1
43	2015	0	9	1	1	0	0	0	0	0	1	0	4	0	0	0	0	0	0	0	1
32	2015	0	9	1	0	1	0	0	0	1	1	0	4	0	0	0	0	0	0	0	1	1	0.5
43	2015	0	6	1	0	1	0	0	0	1	1	0	4	0	0	0	0	0	0	0	1
34	2015	0	9	1	1	0	0	0	0	1	1	0	5	0	0	0	0	0	0	0	1
37	2015	0	6	1	0	0	1	0	0	0	1	0	4	0	0	0	0	0	0	0	1
19	2015	0	12	1	0	1	0	0	0	0	0	0	4	0	0	0	0	0	0	0	1
52	2015	0	9	1	0	1	0	0	0	0	0	0	4	0	0	0	0	0	0	0	1
26	2015	1	15	1	0	1	0	0	1	0	1	0	4	0	0	0	0	0	0	0	1	1	1
50	2015	1	6	1	0	1	0	0	0	1	1	0	4	0	0	0	0	0	0	0	1	0	0
26	2015	0	16	1	0	0	1	0	0	1	1	0	4	0	0	0	0	0	0	0	1	1	0.5
27	2015	0	9	1	0	1	0	0	0	1	1	0	4	0	0	0	0	0	0	0	1	0	0.5
61	2015	1	6	1	1	0	0	0	0	1	0	0	4	0	0	0	0	0	0	0	1	0.5	0.5
26	2015	0	12	0	0	1	0	0	0	1	1	0	4	0	0	0	0	0	0	0	1	0	0
25	2015	0	12	1	0	0	1	0	0	0	0	0	4	0	0	0	0	0	0	0	1
47	2015	1	9	1	1	0	0	0	0	1	1	0	4	0	0	0	0	0	0	0	1	0	1
35	2015	0	9	1	1	0	0	0	0	0	0	0	4	0	0	0	0	0	0	0	1
49	2015	0	6	1	0	1	0	0	0	0	0	0	4	0	0	0	0	0	0	0	1
26	2015	1	12	1	1	0	0	0	1	0	1	0	5	0	0	0	0	0	0	0	1	1	1
23	2015	0	15	0	0	1	0	0	1	0	0	0	3	0	0	0	0	0	0	0	1	1	1
29	2015	1	12	1	1	0	0	0	1	0	1	0	5	0	0	0	0	0	0	0	1	1	1
58	2015	0	6	1	0	1	0	1	0	0	1	0	4	0	0	0	0	0	0	0	1
27	2015	0	9	1	0	1	0	0	0	0	1	0	4	0	0	0	0	0	0	0	1
36	2015	1	9	1	0	1	0	0	1	0	0	0	4	0	0	0	0	0	0	0	1	1	1
41	2015	1	6	1	0	1	0	0	0	1	1	0	4	0	0	0	0	0	0	0	1	0	1
31	2015	1	6	1	0	1	0	0	0	1	1	0	4	0	0	0	0	0	0	0	1	0	1
35	2015	1	9	1	0	1	0	0	0	1	0	0	4	0	0	0	0	0	0	0	1	0	1
24	2015	0	16	0	0	0	1	0	1	0	1	1	5	0	0	0	0	0	0	0	1	1	1
30	2015	0	12	1	0	0	1	0	0	0	1	0	4	0	0	0	0	0	0	0	1
28	2015	0	16	0	1	0	0	0	0	1	1	0	4	0	0	0	0	0	0	0	1	0	0
42	2015	0	9	1	0	1	0	0	0	1	1	0	4	0	0	0	0	0	0	0	1
23	2015	1	15	0	0	1	0	0	0	1	0	0	4	0	0	0	0	0	0	0	0	1	1
50	2015	1	6	1	0	0	1	0	0	1	1	0	5	0	0	0	0	0	0	0	1	1	1
32	2015	1	9	1	1	0	0	0	0	1	0	0	5	0	0	0	0	0	0	0	1
47	2015	0	9	1	0	0	1	0	1	0	1	0	4	0	0	0	0	0	0	0	1	0	0.5
30	2015	1	9	1	0	1	0	0	0	1	1	0	3	0	0	0	0	0	0	0	1	1	1
41	2015	0	6	1	0	0	1	0	0	1	1	0	3	0	0	0	0	0	0	0	1	0	0
29	2015	0	9	1	0	1	0	0	0	0	1	0	5	0	0	0	0	0	0	0	1
41	2015	1	16	1	0	1	0	0	0	1	1	1	4	0	0	0	0	0	0	0	1
48	2015	0	9	1	1	0	0	0	0	1	1	0	5	0	0	0	0	0	0	0	1
43	2015	1	9	1	1	0	0	0	0	1	1	0	3	0	0	0	0	0	0	0	1
32	2015	1	15	0	0	0	0	0	0	1	0	0	4	0	0	0	0	0	0	0	1	1	0.5
44	2015	0	9	1	1	0	0	0	0	1	1	0	3	0	0	0	0	0	0	0	1	1	0.5
21	2015	1	15	0	0	1	0	0	0	0	0	0	5	0	0	0	0	0	0	0	1
32	2015	1	9	1	0	1	0	0	0	1	0	0	5	0	0	0	0	0	0	0	1	0	0
57	2015	1	9	1	1	0	0	0	0	1	1	0	4	0	0	0	0	0	0	0	1	0	1
41	2015	0	9	1	0	1	0	0	0	1	1	0	4	0	0	0	0	0	0	0	1
46	2015	1	6	1	0	0	1	0	1	0	1	0	4	0	0	0	0	0	0	0	1	0	1
28	2015	0	9	1	0	1	0	1	0	1	1	0	5	0	0	0	0	0	0	0	1
24	2015	1	16	0	1	0	0	0	0	1	0	0	4	0	0	0	0	0	0	0	1	0	1
44	2015	1	6	1	0	1	0	0	1	0	1	0	2	0	0	0	0	0	0	0	1	0.5	1
63	2015	1	6	1	0	1	0	0	0	1	1	1	4	0	0	0	0	0	0	0	1	0	0
23	2015	0	9	0	0	1	0	0	0	0	0	0	4	0	0	0	0	0	0	0	1
37	2015	0	19	1	1	0	0	0	0	1	1	0	4	0	0	0	0	0	0	0	1	1	1
51	2015	1	9	1	0	1	0	0	0	1	1	0	4	0	0	0	0	0	0	0	1	0	0
46	2015	1	12	1	1	0	0	0	0	1	0	0	4	0	0	0	0	0	0	0	1	1	1
32	2015	0	9	1	0	1	0	0	0	0	1	0	3	0	0	0	0	0	0	0	1
20	2015	0	9	1	0	1	0	0	1	0	1	0	4	0	0	0	0	0	0	0	1	1	1
60	2015	1	6	1	0	1	0	0	1	0	1	0	4	0	0	0	0	0	0	0	1
32	2015	1	12	1	0	1	0	0	0	1	0	0	5	0	0	0	0	0	0	0	1	0	0
54	2015	1	9	1	1	0	0	0	0	1	1	0	5	0	0	0	0	0	0	0	1	1	1
48	2015	1	6	1	1	0	0	0	0	1	1	0	3	0	0	0	0	0	0	0	1
59	2015	1	9	1	0	1	0	1	0	0	1	0	4	0	0	0	0	0	0	0	1
30	2015	1	16	1	1	0	0	0	0	1	1	0	5	0	0	0	0	0	0	0	1	1	1
51	2015	1	9	1	1	0	0	0	1	0	1	0	3	0	0	0	0	0	0	0	1	0	0
36	2015	1	12	1	0	1	0	1	0	1	0	0	4	0	0	0	0	0	0	0	1	1	1
29	2015	1	15	1	1	0	0	0	0	1	0	0	4	0	0	0	0	0	0	0	1	0	0
45	2015	1	6	1	0	0	1	0	1	0	1	0	4	0	0	0	0	0	0	0	1	1	0
46	2015	1	9	1	0	1	0	0	1	0	1	0	4	0	0	0	0	0	0	0	1	1	0
37	2015	1	9	1	0	1	0	0	1	0	1	0	5	0	0	0	0	0	0	0	1	1	0.5
57	2015	0	9	1	0	0	1	1	0	0	1	0	4	0	0	0	0	0	0	0	1
46	2015	0	6	1	1	0	0	0	0	1	1	0	5	0	0	0	0	0	0	0	1
25	2015	0	12	1	0	0	1	0	1	0	0	0	5	0	0	0	0	0	0	0	1	1	1
39	2015	1	15	1	1	0	0	0	0	1	1	0	5	0	0	0	0	0	0	0	1	0	1
24	2015	1	12	0	0	0	1	0	1	0	1	0	5	0	0	0	0	0	0	0	1	1	1
41	2015	1	9	1	0	0	1	0	0	1	1	0	4	0	0	0	0	0	0	0	1	0	0
35	2015	1	12	1	0	1	0	0	1	0	1	0	5	0	0	0	0	0	0	0	1	1	1
44	2015	0	6	1	1	0	0	0	0	0	1	0	5	0	0	0	0	0	0	0	1
27	2015	1	12	0	0	1	0	0	1	0	1	0	5	0	0	0	0	0	0	0	1	0	1
63	2015	0	6	1	1	0	0	1	0	1	0	0	4	0	0	0	0	0	0	0	1
37	2015	1	9	1	0	1	0	0	0	1	1	0	4	0	0	0	0	0	0	0	1	0	1
34	2015	1	9	1	1	0	0	0	1	0	1	0	4	0	0	0	0	0	0	0	1	0	0
37	2015	0	9	1	0	1	0	0	1	0	0	0	4	0	0	0	0	0	0	0	1	1	1
49	2015	0	9	1	0	0	1	0	0	1	1	0	5	0	0	0	0	0	0	0	1	1	1
25	2015	1	9	1	0	1	0	0	1	0	1	0	3	0	0	0	0	0	0	0	1	0	0
52	2015	1	9	1	0	1	0	0	0	1	0	0	5	0	0	0	0	0	0	0	1	0	0.5
26	2015	0	12	1	0	1	0	0	0	1	1	0	5	0	0	0	0	0	0	0	1
33	2015	0	16	1	0	1	0	0	0	0	1	0	4	0	0	0	0	0	0	0	1
35	2015	0	9	1	0	1	0	0	0	1	1	0	4	0	0	0	0	0	0	0	1	0	0
48	2015	1	9	1	1	0	0	0	0	1	1	0	4	0	0	0	0	0	0	0	1	1	1
39	2015	1	12	1	0	1	0	0	1	0	0	0	4	0	0	0	0	0	0	0	1	1	1
32	2015	1	9	1	0	1	0	0	0	1	1	0	5	0	0	0	0	0	0	0	1	1	0.5
40	2015	0	12	1	0	1	0	0	0	1	1	0	4	0	0	0	0	0	0	0	1	0	0
50	2015	1	12	1	0	1	0	0	0	1	1	0	4	0	0	0	0	0	0	0	1	1	1
33	2015	1	9	1	0	0	1	0	0	1	1	0	4	0	0	0	0	0	0	0	1
19	2015	0	9	0	0	0	1	0	0	1	0	0	5	0	0	0	0	0	0	0	1	1	1
46	2015	0	9	1	0	0	1	0	1	0	1	0	3	0	0	0	0	0	0	0	1	1	1
31	2015	1	6	1	0	1	0	0	0	1	1	0	4	0	0	0	0	0	0	0	1	0	1
26	2015	0	16	0	0	1	0	0	0	1	1	1	4	0	0	0	0	0	0	0	1	0	0.5
43	2015	1	9	1	0	0	1	0	0	1	1	0	5	0	0	0	0	0	0	0	1
26	2015	0	16	1	1	0	0	0	0	1	1	0	5	0	0	0	0	0	0	0	1	1	1
47	2015	0	9	1	1	0	0	0	0	1	1	0	4	0	0	0	0	0	0	0	1	0	0
41	2015	1	9	0	0	1	0	0	0	1	0	0	4	0	0	0	0	0	0	0	1	0.5	1
19	2015	0	9	1	0	0	1	0	0	1	1	0	4	0	0	0	0	0	0	0	1	0.5	0.5
27	2015	0	15	1	0	0	1	0	0	1	1	0	3	0	0	0	0	0	0	0	1	0	0
51	2015	0	6	1	0	1	0	1	0	0	0	0	4	0	0	0	0	0	0	0	1
53	2015	1	9	1	1	0	0	0	0	1	0	0	5	0	0	0	0	0	0	0	1	0	0
24	2015	0	9	0	1	0	0	0	0	1	0	0	4	0	0	0	0	0	0	0	1	0	0
31	2015	1	9	1	0	1	0	0	1	0	0	0	5	0	0	0	0	0	0	0	1	0	0
26	2015	0	16	0	0	1	0	0	0	1	0	0	4	0	0	0	0	0	0	0	1	1	1
22	2015	1	15	0	1	0	0	0	0	1	0	0	2	0	0	0	0	0	0	0	1	0	1
45	2015	1	9	1	1	0	0	0	0	1	1	0	3	0	0	0	0	0	0	0	1
41	2015	0	9	1	0	0	1	0	0	1	1	0	4	0	0	0	0	0	0	0	1	0	0
42	2015	1	12	1	1	0	0	0	0	1	1	0	5	0	0	0	0	0	0	0	1	1	1
26	2015	1	12	0	0	1	0	0	1	0	0	0	5	0	0	0	0	0	0	0	1	0	0
25	2015	1	9	0	1	0	0	0	0	1	0	0	4	0	0	0	0	0	0	0	1	0.5	1
24	2015	0	12	1	0	0	1	0	0	0	1	0	4	0	0	0	0	0	0	0	1
36	2015	1	9	1	0	1	0	0	0	1	1	0	5	0	0	0	0	0	0	0	1
20	2015	1	12	0	0	0	1	0	0	1	0	0	5	0	0	0	0	0	0	0	1	0	1
27	2015	1	16	1	1	0	0	0	1	0	0	0	4	0	0	0	0	0	0	0	1	1	0
27	2015	1	9	1	0	1	0	0	1	0	0	0	4	0	0	0	0	0	0	0	1	1	1
50	2015	1	6	1	0	1	0	0	0	1	1	0	4	0	0	0	0	0	0	0	1
29	2015	0	15	1	0	1	0	0	1	0	1	0	5	0	0	0	0	0	0	0	1	1	0
44	2015	0	6	1	0	1	0	0	1	0	1	0	3	0	0	0	0	0	0	0	1	0	0
25	2015	0	15	0	1	0	0	0	0	1	1	0	4	0	0	0	0	0	0	0	1	1	1
32	2015	1	9	1	1	0	0	0	0	1	0	0	5	0	0	0	0	0	0	0	1
24	2015	1	12	0	0	0	1	0	0	1	1	0	4	0	0	0	0	0	0	0	1
64	2015	1	6	1	1	0	0	0	0	0	1	0	2	0	0	0	0	0	0	0	1
26	2015	0	15	1	0	1	0	0	1	0	0	0	4	0	0	0	0	0	0	0	1	1	1
47	2015	0	9	1	0	1	0	0	0	1	1	0	4	0	0	0	0	0	0	0	1	0	0
28	2015	0	15	1	1	0	0	0	1	0	1	0	4	0	0	0	0	0	0	0	1	1	1
30	2015	0	9	1	1	0	0	0	1	0	1	0	4	0	0	0	0	0	0	0	1	1	0
38	2015	1	12	1	0	1	0	0	1	0	1	0	4	0	0	0	0	0	0	0	1
47	2015	1	6	1	0	1	0	0	1	0	0	0	3	0	0	0	0	0	0	0	1	1	1
29	2015	1	15	1	0	1	0	0	1	0	0	0	4	0	0	0	0	0	0	0	1	1	0.5
30	2015	1	9	1	0	1	0	0	0	1	0	0	4	0	0	0	0	0	0	0	1	0.5	0.5
51	2015	1	6	1	0	1	0	1	0	1	1	0	4	0	0	0	0	0	0	0	1	1	0.5
43	2015	1	9	1	0	0	1	0	1	0	1	0	4	0	0	0	0	0	0	0	1	1	1
44	2015	1	6	1	1	0	0	0	0	1	0	0	4	0	0	0	0	0	0	0	1
22	2015	0	12	1	0	0	1	0	0	0	0	0	5	0	0	0	0	0	0	0	1
30	2015	0	9	1	0	1	0	0	0	0	1	0	4	0	0	0	0	0	0	0	1
26	2015	0	12	1	0	0	1	0	0	1	1	0	5	0	0	0	0	0	0	0	1	1	1
51	2015	0	6	1	1	0	0	1	0	0	1	0	4	0	0	0	0	0	0	0	1
37	2015	1	12	1	1	0	0	0	0	1	1	0	4	0	0	0	0	0	0	0	1
39	2015	1	9	1	0	1	0	0	0	1	0	0	5	0	0	0	0	0	0	0	1	0	0
33	2015	0	9	1	0	1	0	0	1	0	0	0	5	0	0	0	0	0	0	0	1	1	1
43	2015	0	12	1	1	0	0	0	0	1	1	0	4	0	0	0	0	0	0	0	1
38	2015	1	9	1	0	1	0	0	0	1	1	0	4	0	0	0	0	0	0	0	1	1	1
44	2015	1	9	1	0	1	0	0	0	1	1	0	4	0	0	0	0	0	0	0	1
47	2015	1	6	1	0	0	1	0	1	0	0	0	3	0	0	0	0	0	0	0	1	1	1
40	2015	0	9	1	0	0	1	0	0	1	1	0	4	0	0	0	0	0	0	0	1
37	2015	1	15	1	0	0	1	0	0	1	1	0	4	0	0	0	0	0	0	0	0	1	1
30	2015	0	12	1	1	0	0	0	0	1	1	0	4	0	0	0	0	0	0	0	1
32	2015	0	9	1	1	0	0	0	0	1	1	0	5	0	0	0	0	0	0	0	1
41	2015	1	14	1	0	1	0	0	0	1	1	0	4	0	0	0	0	0	0	0	1
22	2015	1	12	1	0	1	0	0	0	1	1	0	4	0	0	0	0	0	0	0	1
29	2015	1	12	1	1	0	0	0	1	0	1	0	4	0	0	0	0	0	0	0	1	1	1
44	2015	1	6	1	0	1	0	0	1	0	0	0	5	0	0	0	0	0	0	0	1	0	0
31	2015	0	15	0	1	0	0	0	0	1	0	1	3	0	0	0	0	0	0	0	1	1	0
25	2015	1	12	0	0	0	1	0	1	0	1	0	4	0	0	0	0	0	0	0	1	1	0.5
24	2015	1	12	0	0	0	1	0	1	0	0	0	4	0	0	0	0	0	0	0	1	1	1
52	2015	1	6	1	0	1	0	0	0	1	0	0	4	0	0	0	0	0	0	0	1
40	2015	1	6	1	0	1	0	0	0	1	1	0	3	0	0	0	0	0	0	0	1	0	0
39	2015	1	12	1	0	1	0	0	1	0	0	0	3	0	0	0	0	0	0	0	1	1	1
33	2015	0	9	1	0	1	0	0	0	1	1	0	3	0	0	0	0	0	0	0	1	0	0
28	2015	0	16	1	0	1	0	0	0	0	0	0	3	0	0	0	0	0	0	0	0	1	1
33	2015	1	9	1	1	0	0	0	1	0	0	0	3	0	0	0	0	0	0	0	1	0	0
32	2015	0	9	1	0	0	1	0	0	1	1	0	3	0	0	0	0	0	0	0	1	0.5	0.5
26	2015	1	16	0	0	1	0	0	0	1	0	0	5	0	0	0	0	0	0	0	1	1	1
37	2015	0	9	1	0	0	1	0	0	1	1	0	5	0	0	0	0	0	0	0	1
36	2015	1	9	1	0	1	0	0	1	0	1	0	4	0	0	0	0	0	0	0	1	1	1
31	2015	0	12	1	0	0	1	0	0	0	0	0	4	0	0	0	0	0	0	0	1
33	2015	1	15	1	1	0	0	0	0	1	0	0	3	0	0	0	0	0	0	0	1	0.5	0
26	2015	0	12	1	0	0	1	0	1	0	1	0	4	0	0	0	0	0	0	0	1	1	1
27	2015	1	15	1	0	1	0	0	0	1	1	0	5	0	0	0	0	0	0	0	1	1	1
64	2015	1	9	1	0	1	0	0	0	0	1	0	4	0	0	0	0	0	0	0	1	1	1
25	2015	0	16	1	0	1	0	0	0	1	0	0	5	0	0	0	0	0	0	0	1	1	1
19	2015	1	12	0	0	1	0	0	0	1	0	0	5	0	0	0	0	0	0	0	1	1	1
28	2015	1	15	0	0	1	0	1	0	1	0	0	5	0	0	0	0	0	0	0	1	1	1
31	2015	1	9	1	0	1	0	0	1	0	1	0	4	0	0	0	0	0	0	0	1	1	1
26	2015	0	9	1	0	1	0	0	0	1	1	0	4	0	0	0	0	0	0	0	1	1	1
26	2015	0	9	1	1	0	0	0	0	1	0	0	4	0	0	0	0	0	0	0	1	0	0
39	2015	0	6	1	1	0	0	0	1	0	0	0	4	0	0	0	0	0	0	0	1	0	0
49	2015	0	12	1	1	0	0	0	0	1	1	0	4	0	0	0	0	0	0	0	1
49	2015	0	6	1	1	0	0	0	0	0	1	0	2	0	0	0	0	0	0	0	1
35	2015	0	9	1	0	1	0	0	0	1	1	0	5	0	0	0	0	0	0	0	1	1	1
42	2015	1	15	1	1	0	0	0	0	1	1	0	4	0	0	0	0	0	0	0	1	1	1
39	2015	0	9	1	1	0	0	0	0	0	1	0	4	0	0	0	0	0	0	0	1
61	2015	1	12	1	1	0	0	0	0	0	1	0	4	0	0	0	0	0	0	0	1
26	2015	0	12	1	1	0	0	0	0	1	0	0	5	0	0	0	0	0	0	0	1	0	0
25	2015	0	12	1	0	0	1	0	0	0	1	0	4	0	0	0	0	0	0	0	1
32	2015	1	16	1	0	1	0	0	1	0	0	0	3	0	0	0	0	0	0	0	0	1	1
46	2015	0	6	1	0	1	0	0	1	0	0	0	3	0	0	0	0	0	0	0	1	1	1
33	2015	1	12	1	0	1	0	0	0	1	0	0	4	0	0	0	0	0	0	0	1
19	2015	0	9	0	0	1	0	0	0	1	0	0	4	0	0	0	0	0	0	0	1	1	1
33	2015	0	9	1	0	0	1	0	0	0	1	0	2	0	0	0	0	0	0	0	1
43	2015	1	6	1	0	1	0	0	0	1	1	0	4	0	0	0	0	0	0	0	1
28	2015	1	15	1	0	1	0	0	0	1	0	0	3	0	0	0	0	0	0	0	1	1	1
60	2015	1	9	1	0	1	0	0	0	1	0	0	4	0	0	0	0	0	0	0	1	0	0.5
48	2015	1	16	1	0	1	0	0	1	0	1	0	4	0	0	0	0	0	0	0	1	1	1
27	2015	1	16	0	0	1	0	0	0	1	1	1	5	0	0	0	0	0	0	0	1	1	1
24	2015	1	9	1	0	1	0	0	0	1	1	0	4	0	0	0	0	0	0	0	1	1	1
24	2015	0	9	1	1	0	0	0	1	0	1	0	3	0	0	0	0	0	0	0	1	1	1
39	2015	1	9	1	0	1	0	0	0	0	0	0	4	0	0	0	0	0	0	0	1	0	0
47	2015	1	9	1	1	0	0	0	0	1	1	0	4	0	0	0	0	0	0	0	1	0	0
23	2015	1	16	0	0	1	0	0	0	1	0	0	5	0	0	0	0	0	0	0	1	1	1
36	2015	0	9	1	0	1	0	0	0	1	1	0	4	0	0	0	0	0	0	0	1	0.5	0.5
41	2015	0	9	1	1	0	0	0	0	1	0	0	4	0	0	0	0	0	0	0	1	0	0
52	2015	1	12	1	1	0	0	0	0	1	1	0	4	0	0	0	0	0	0	0	1	0	1
28	2015	1	12	1	0	0	1	0	1	0	1	0	5	0	0	0	0	0	0	0	1	1	1
58	2015	0	6	1	0	0	0	1	0	0	0	0	4	0	0	0	0	0	0	0	1
51	2015	1	6	1	1	0	0	0	1	0	1	0	4	0	0	0	0	0	0	0	1	0	0
28	2015	1	9	1	0	1	0	0	1	0	0	0	4	0	0	0	0	0	0	0	1	1	1
27	2015	1	15	1	1	0	0	0	0	1	1	0	4	0	0	0	0	0	0	0	1	1	0
28	2015	0	15	1	1	0	0	0	0	1	1	0	5	0	0	0	0	0	0	0	1	0	0
56	2015	1	9	1	1	0	0	0	0	1	1	0	5	0	0	0	0	0	0	0	1	0	1
31	2015	0	9	1	1	0	0	0	0	1	0	0	4	0	0	0	0	0	0	0	1
40	2015	1	9	1	1	0	0	0	0	1	0	0	4	0	0	0	0	0	0	0	1	0	1
70	2015	1	6	1	1	0	0	0	0	0	0	0	3	0	0	0	0	0	0	0	1
18	2015	1	9	0	0	1	0	0	1	0	0	0	5	0	0	0	0	0	0	0	1	1	0
23	2015	0	16	0	0	1	0	0	0	1	0	0	4	0	0	0	0	0	0	0	0	1	1
31	2015	1	14	1	0	0	1	0	0	1	1	0	5	0	0	0	0	0	0	0	1	0	1
34	2015	1	12	1	0	1	0	0	0	1	0	0	4	0	0	0	0	0	0	0	1	1	1
27	2016	1	9	0	1	0	0	0	0	1	0	0	4	0	0	0	0	0	0	0	1	0	0
24	2016	0	9	1	0	0	1	0	1	0	0	0	4	0	0	0	0	0	0	0	1	0	0
41	2016	1	9	1	0	0	1	0	0	1	1	0	4	0	0	0	0	0	0	0	1
38	2016	0	12	1	1	0	0	0	0	1	1	0	4	0	0	0	0	0	0	0	1	1	1
30	2016	1	9	1	0	0	1	0	1	0	1	0	5	0	0	0	0	0	0	0	1	1	1
31	2016	1	9	1	0	1	0	0	0	1	1	0	3	0	0	0	0	0	0	0	1	0	0
23	2016	1	14	0	0	0	1	0	1	0	1	0	4	0	0	0	0	0	0	0	1	1	0.5
46	2016	0	6	1	0	0	1	0	1	0	1	0	4	0	0	0	0	0	0	0	1	1	1
19	2016	0	9	0	1	0	0	0	1	0	1	0	5	0	0	0	0	0	0	0	1	1	1
38	2016	1	12	1	0	1	0	0	0	1	1	0	4	0	0	0	0	0	0	0	1	1	1
46	2016	0	6	1	0	1	0	0	0	1	0	0	4	0	0	0	0	0	0	0	1
40	2016	1	9	1	1	0	0	0	0	1	1	0	4	0	0	0	0	0	0	0	1
22	2016	1	9	1	0	1	0	0	1	0	1	0	5	0	0	0	0	0	0	0	1	1	1
36	2016	1	12	1	0	0	1	0	1	0	0	0	4	0	0	0	0	0	0	0	1	1	1
26	2016	0	15	0	1	0	0	0	0	1	1	0	4	0	0	0	0	0	0	0	1	1	1
40	2016	1	6	1	0	1	0	0	0	1	1	0	4	0	0	0	0	0	0	0	1	0.5	0.5
50	2016	1	6	1	1	0	0	0	1	0	0	0	4	0	0	0	0	0	0	0	1	1	1
33	2016	1	9	1	1	0	0	0	0	1	1	0	5	0	0	0	0	0	0	0	1
28	2016	0	9	1	0	0	1	0	1	0	1	0	4	0	0	0	0	0	0	0	1	1	1
43	2016	0	9	1	0	0	1	0	1	0	1	0	3	0	0	0	0	0	0	0	1	1	1
43	2016	0	6	1	0	0	1	0	0	1	1	0	3	0	0	0	0	0	0	0	1	1	1
30	2016	1	19	1	0	0	1	0	0	1	1	0	4	0	0	0	0	0	0	0	1	1	1
47	2016	1	6	1	0	1	0	0	0	1	0	0	5	0	0	0	0	0	0	0	1	0	0
62	2016	0	15	1	0	0	0	0	0	0	1	1	5	0	0	0	0	0	0	0	0
60	2016	1	12	1	1	0	0	0	0	1	1	0	5	0	0	0	0	0	0	0	1	1	1
31	2016	1	15	1	1	0	0	0	1	0	1	0	4	0	0	0	0	0	0	0	1	1	1
25	2016	0	15	0	0	1	0	0	0	1	1	0	4	0	0	0	0	0	0	0	1	1	1
34	2016	1	12	0	0	1	0	0	0	1	1	0	4	0	0	0	0	0	0	0	1
33	2016	1	9	1	0	0	1	0	1	0	1	0	4	0	0	0	0	0	0	0	1	0	0
52	2016	0	6	1	0	1	0	0	0	0	0	0	4	0	0	0	0	0	0	0	1
39	2016	0	9	1	0	1	0	0	0	0	1	0	4	0	0	0	0	0	0	0	1
32	2016	1	9	1	1	0	0	0	0	1	1	1	4	0	0	0	0	0	0	0	1	0	0
34	2016	1	9	1	0	1	0	0	0	1	1	0	3	0	0	0	0	0	0	0	1
35	2016	1	12	1	0	1	0	0	0	1	1	0	5	0	0	0	0	0	0	0	1
33	2016	1	9	1	1	0	0	0	0	1	1	0	4	0	0	0	0	0	0	0	1	0	0
36	2016	0	12	1	0	1	0	0	1	0	1	0	5	0	0	0	0	0	0	0	1	1	1
34	2016	1	9	1	1	0	0	0	1	0	1	0	4	0	0	0	0	0	0	0	1	1	0
40	2016	1	6	1	0	1	0	0	1	0	0	0	4	0	0	0	0	0	0	0	1	1	1
47	2016	1	9	1	1	0	0	0	0	1	0	0	3	0	0	0	0	0	0	0	1
51	2016	0	6	1	0	1	0	0	0	0	1	0	4	0	0	0	0	0	0	0	1
42	2016	1	9	1	0	1	0	0	0	1	1	0	4	0	0	0	0	0	0	0	1
34	2016	1	9	1	0	1	0	0	1	0	0	0	4	0	0	0	0	0	0	0	1	1	1
46	2016	0	9	1	0	1	0	0	0	0	1	0	3	0	0	0	0	0	0	0	1
32	2016	0	16	0	1	0	0	0	1	0	1	1	3	0	0	0	0	0	0	0	1	1	1
46	2016	1	9	1	0	1	0	0	0	1	1	0	4	0	0	0	0	0	0	0	1	1	1
32	2016	0	9	1	0	0	1	0	1	0	1	0	4	0	0	0	0	0	0	0	1	1	1
30	2016	1	14	0	0	0	1	0	0	1	1	0	5	0	0	0	0	0	0	0	1	1	0
23	2016	0	16	0	0	1	0	0	1	0	0	0	4	0	0	0	0	0	0	0	1	1	1
50	2016	1	9	1	1	0	0	0	0	1	1	0	4	0	0	0	0	0	0	0	0	0	1
61	2016	1	12	1	1	0	0	0	0	1	0	0	4	0	0	0	0	0	0	0	1
35	2016	0	9	1	0	1	0	0	0	0	1	0	3	0	0	0	0	0	0	0	1
26	2016	1	12	0	1	0	0	0	0	1	1	0	4	0	0	0	0	0	0	0	1
26	2016	0	15	1	0	1	0	0	0	1	1	0	5	0	0	0	0	0	0	0	1	1	1
32	2016	1	12	1	0	0	1	0	1	0	1	0	5	0	0	0	0	0	0	0	1	1	1
53	2016	1	9	1	1	0	0	0	0	1	1	0	4	0	0	0	0	0	0	0	1
47	2016	1	9	1	0	0	1	0	1	0	1	0	4	0	0	0	0	0	0	0	1	1	1
31	2016	0	16	1	1	0	0	0	0	1	0	0	4	0	0	0	0	0	0	0	0	1	1
25	2016	1	12	0	0	0	1	1	1	0	0	0	4	0	0	0	0	0	0	0	1	1	1
35	2016	0	9	1	0	1	0	0	0	1	1	0	3	0	0	0	0	0	0	0	1	0	0.5
50	2016	1	9	1	1	0	0	0	0	1	0	0	3	0	0	0	0	0	0	0	1
20	2016	0	9	0	0	1	0	1	0	1	1	0	3	0	0	0	0	0	0	0	1	0	0
49	2016	0	6	1	0	1	0	0	1	0	1	0	3	0	0	0	0	0	0	0	1	1	1
36	2016	0	15	1	1	0	0	0	0	1	1	0	4	0	0	0	0	0	0	0	0	1	1
20	2016	0	12	0	0	1	0	0	0	1	0	0	4	0	0	0	0	0	0	0	1	0	0
56	2016	0	12	1	1	0	0	1	0	0	1	0	3	0	0	0	0	0	0	0	1
49	2016	0	9	1	1	0	0	0	0	1	0	0	4	0	0	0	0	0	0	0	1	0	0
48	2016	1	9	1	0	1	0	0	0	1	1	0	4	0	0	0	0	0	0	0	1
45	2016	0	9	1	0	1	0	0	0	1	1	0	3	0	0	0	0	0	0	0	1	0	0
21	2016	0	15	0	0	0	1	0	0	1	1	0	3	0	0	0	0	0	0	0	1	1	0
30	2016	1	12	1	0	1	0	0	0	1	1	0	4	0	0	0	0	0	0	0	1	1	1
31	2016	1	9	1	1	0	0	0	0	1	1	0	5	0	0	0	0	0	0	0	1	0	0
23	2016	0	12	0	0	0	1	0	0	1	0	0	4	0	0	0	0	0	0	0	1	1	0.5
30	2016	0	12	1	0	1	0	0	0	1	1	0	4	0	0	0	0	0	0	0	1	1	1
40	2016	1	9	1	0	1	0	0	1	0	1	0	5	0	0	0	0	0	0	0	1	1	1
53	2016	0	9	1	1	0	0	0	0	1	1	0	4	0	0	0	0	0	0	0	1	0	0
43	2016	1	9	0	0	1	0	0	0	1	0	1	4	0	0	0	0	0	0	0	1	0.5	1
52	2016	1	9	1	0	1	0	0	0	1	0	0	3	0	0	0	0	0	0	0	1	0	0
48	2016	0	9	1	0	1	0	0	0	0	1	0	3	0	0	0	0	0	0	0	1
45	2016	1	9	1	0	1	0	0	0	1	1	0	4	0	0	0	0	0	0	0	1	1	0.5
30	2016	0	9	1	0	1	0	0	1	0	0	0	3	0	0	0	0	0	0	0	1	1	1
26	2016	0	16	0	0	1	0	0	1	0	1	0	4	0	0	0	0	0	0	0	1	1	1
31	2016	0	15	1	0	1	0	0	0	0	1	0	4	0	0	0	0	0	0	0	1
23	2016	1	12	0	0	1	0	0	0	1	1	0	3	0	0	0	0	0	0	0	1	0	0
26	2016	1	9	0	0	1	0	0	0	0	0	0	4	0	0	0	0	0	0	0	1
31	2016	0	12	1	1	0	0	0	1	0	1	0	5	0	0	0	0	0	0	0	1	1	1
20	2016	1	12	0	1	0	0	0	0	1	1	0	3	0	0	0	0	0	0	0	1
45	2016	1	12	1	1	0	0	0	0	1	0	0	4	0	0	0	0	0	0	0	1	1	1
43	2016	1	12	1	0	1	0	0	1	0	1	0	4	0	0	0	0	0	0	0	1	1	1
19	2016	1	9	0	0	1	0	0	0	1	0	0	3	0	0	0	0	0	0	0	1	0	0
36	2016	0	12	1	0	0	1	0	1	0	1	0	4	0	0	0	0	0	0	0	1	1	1
26	2016	1	15	1	0	1	0	0	0	1	1	0	4	0	0	0	0	0	0	0	1	1	0
32	2016	1	9	1	0	1	0	0	0	1	1	0	4	0	0	0	0	0	0	0	1	1	1
42	2016	0	9	1	0	0	1	0	0	1	1	0	4	0	0	0	0	0	0	0	1
28	2016	1	12	1	1	0	0	0	1	0	1	0	5	0	0	0	0	0	0	0	1	1	1
31	2016	1	9	1	1	0	0	0	1	0	0	0	4	0	0	0	0	0	0	0	1	1	1
43	2016	1	12	1	0	1	0	0	0	0	1	0	5	0	0	0	0	0	0	0	1
56	2016	1	6	1	0	1	0	0	0	1	1	0	4	0	0	0	0	0	0	0	1	0	1
30	2016	1	9	1	0	1	0	0	0	1	1	0	4	0	0	0	0	0	0	0	1
33	2016	0	9	1	1	0	0	0	0	1	1	0	4	0	0	0	0	0	0	0	1
32	2016	0	9	1	0	1	0	0	0	1	1	0	3	0	0	0	0	0	0	0	1
34	2016	1	16	1	1	0	0	0	0	1	1	1	5	0	0	0	0	0	0	0	1	1	1
33	2016	1	9	1	0	1	0	0	1	0	1	0	5	0	0	0	0	0	0	0	1	0.5	0.5
38	2016	0	9	1	0	0	1	0	1	0	1	0	4	0	0	0	0	0	0	0	1	1	1
56	2016	1	9	1	1	0	0	0	0	1	1	0	4	0	0	0	0	0	0	0	1	0	0
48	2016	0	9	1	1	0	0	0	0	1	0	0	3	0	0	0	0	0	0	0	1	0	0
30	2016	0	9	1	0	1	0	0	0	0	1	0	4	0	0	0	0	0	0	0	1
50	2016	1	6	1	1	0	0	0	0	1	1	0	4	0	0	0	0	0	0	0	1
28	2016	1	14	1	0	0	1	0	1	0	1	0	4	0	0	0	0	0	0	0	1	1	1
38	2016	0	16	1	0	1	0	0	0	1	1	0	4	0	0	0	0	0	0	0	1	1	1
50	2016	0	9	1	0	0	1	0	0	1	1	0	4	0	0	0	0	0	0	0	1
42	2016	1	9	1	0	1	0	0	0	1	1	0	4	0	0	0	0	0	0	0	1	1	0.5
37	2016	1	12	1	0	1	0	0	1	0	1	0	5	0	0	0	0	0	0	0	1	1	0
50	2016	1	9	1	0	1	0	0	0	1	0	0	5	0	0	0	0	0	0	0	1	0	0
21	2016	0	12	0	0	1	0	0	0	1	1	0	3	0	0	0	0	0	0	0	1	0	0
30	2016	1	15	1	1	0	0	0	0	1	1	0	4	0	0	0	0	0	0	0	1	1	1
48	2016	1	6	1	0	1	0	0	0	1	1	0	3	0	0	0	0	0	0	0	1
33	2016	1	15	1	1	0	0	0	1	0	0	0	4	0	0	0	0	0	0	0	1	1	1
59	2016	0	9	1	1	0	0	1	0	0	0	0	5	0	0	0	0	0	0	0	1
48	2016	1	9	1	1	0	0	0	0	1	1	0	4	0	0	0	0	0	0	0	1	1	1
38	2016	1	9	1	0	1	0	0	0	1	1	0	4	0	0	0	0	0	0	0	1	0.5	0
30	2016	0	9	1	0	1	0	0	1	0	1	0	4	0	0	0	0	0	0	0	1	1	1
25	2016	1	9	0	1	0	0	0	0	1	0	0	4	0	0	0	0	0	0	0	1	0	0
24	2016	1	9	1	0	1	0	0	1	0	0	0	4	0	0	0	0	0	0	0	1	1	1
39	2016	1	9	1	0	1	0	0	0	1	1	0	5	0	0	0	0	0	0	0	1
39	2016	0	6	1	1	0	0	0	0	1	1	0	5	0	0	0	0	0	0	0	1
28	2016	1	9	1	1	0	0	0	1	0	0	0	5	0	0	0	0	0	0	0	1	1	1
31	2016	1	9	0	0	1	0	0	0	0	0	0	3	0	0	0	0	0	0	0	1
32	2016	0	12	1	0	1	0	0	1	0	1	0	5	0	0	0	0	0	0	0	1	1	1
54	2016	0	9	1	0	0	0	0	0	0	0	0	4	0	0	0	0	0	0	0	1
40	2016	0	6	1	1	0	0	0	1	0	0	0	3	0	0	0	0	0	0	0	1	0	0
49	2016	0	6	1	0	0	1	0	0	1	1	0	4	0	0	0	0	0	0	0	1	1	1
36	2016	0	9	1	0	1	0	0	0	1	1	0	5	0	0	0	0	0	0	0	1	1	0
53	2016	1	9	1	0	0	1	0	0	1	1	0	4	0	0	0	0	0	0	0	1	0	0
30	2016	1	16	1	0	1	0	0	0	1	1	0	4	0	0	0	0	0	0	0	0	1	1
50	2016	1	9	1	1	0	0	0	0	1	1	0	4	0	0	0	0	0	0	0	1	1	1
64	2016	1	6	1	0	1	0	0	0	1	0	0	5	0	0	0	0	0	0	0	1	0	0
36	2016	0	9	1	0	1	0	0	0	1	1	0	2	0	0	0	0	0	0	0	1	0	0
33	2016	1	12	1	0	1	0	0	1	0	1	0	4	0	0	0	0	0	0	0	1	1	1
34	2016	0	12	1	0	1	0	0	0	0	0	0	5	0	0	0	0	0	0	0	1
28	2016	0	16	1	1	0	0	1	0	1	0	0	4	0	0	0	0	0	0	0	0	1	1
28	2016	1	15	0	0	1	0	0	0	1	1	0	4	0	0	0	0	0	0	0	1	1	1
36	2016	0	9	1	0	1	0	0	0	1	1	0	4	0	0	0	0	0	0	0	1	1	1
27	2016	1	9	1	0	1	0	0	0	1	1	0	3	0	0	0	0	0	0	0	1	1	1
33	2016	0	12	1	1	0	0	0	0	1	0	0	5	0	0	0	0	0	0	0	1	0	0
45	2016	0	9	1	0	0	1	0	1	0	1	0	4	0	0	0	0	0	0	0	1	1	1
57	2016	0	9	1	0	0	1	0	0	1	1	0	5	0	0	0	0	0	0	0	1
24	2016	1	9	1	1	0	0	0	1	0	1	0	5	0	0	0	0	0	0	0	1	1	1
29	2016	0	14	1	1	0	0	0	0	1	0	0	4	0	0	0	0	0	0	0	1	0	0
27	2016	0	16	1	0	1	0	0	1	0	1	0	5	0	0	0	0	0	0	0	1	1	1
29	2016	1	12	1	0	0	1	0	0	1	0	0	5	0	0	0	0	0	0	0	1	1	1
25	2016	1	16	0	0	1	0	0	1	0	0	0	5	0	0	0	0	0	0	0	1	1	0
35	2016	1	9	1	0	1	0	0	0	1	1	0	5	0	0	0	0	0	0	0	1
44	2016	1	9	1	0	0	1	0	1	0	1	0	4	0	0	0	0	0	0	0	1	0	0
32	2016	1	12	0	0	1	0	0	1	0	1	0	4	0	0	0	0	0	0	0	1	1	1
40	2016	0	12	1	0	0	1	0	1	0	1	0	4	0	0	0	0	0	0	0	1	1	1
36	2016	1	9	1	0	1	0	0	0	1	1	0	5	0	0	0	0	0	0	0	1	0	0
53	2016	1	6	1	0	1	0	0	0	1	0	0	3	0	0	0	0	0	0	0	1	1	0.5
29	2016	0	12	1	1	0	0	0	0	1	1	0	5	0	0	0	0	0	0	0	1
57	2016	1	9	1	1	0	0	0	0	1	1	0	5	0	0	0	0	0	0	0	1	0	0
31	2016	0	9	1	0	1	0	0	0	1	1	0	3	0	0	0	0	0	0	0	1	0	0
52	2016	1	6	1	0	1	0	1	0	1	1	0	3	0	0	0	0	0	0	0	1	0	0
37	2016	1	9	1	0	1	0	0	0	1	1	0	4	0	0	0	0	0	0	0	1	0	0
25	2016	1	9	1	0	1	0	0	1	0	1	0	4	0	0	0	0	0	0	0	1	1	1
65	2016	0	9	1	0	1	0	1	0	0	0	0	4	0	0	0	0	0	0	0	1
36	2016	1	12	1	1	0	0	0	1	0	1	0	3	0	0	0	0	0	0	0	1	1	1
36	2016	1	15	1	1	0	0	0	0	1	0	0	4	0	0	0	0	0	0	0	1	1	1
40	2016	1	9	1	0	0	1	0	0	1	1	0	3	0	0	0	0	0	0	0	1	1	0
37	2016	0	6	1	0	1	0	0	0	1	0	0	5	0	0	0	0	0	0	0	1
49	2016	0	0	1	0	1	0	0	0	1	0	0	4	0	0	0	0	0	0	0	1
26	2016	0	16	0	0	0	1	0	1	0	1	1	4	0	0	0	0	0	0	0	1	1	1
34	2016	1	9	1	0	0	1	0	0	1	1	0	3	0	0	0	0	0	0	0	1	0	0
29	2016	0	9	1	0	1	0	0	0	1	1	0	4	0	0	0	0	0	0	0	1	0	0
30	2016	0	12	0	0	1	0	0	0	1	1	0	4	0	0	0	0	0	0	0	1	0	0
34	2016	1	9	1	0	1	0	0	0	1	1	0	4	0	0	0	0	0	0	0	1	1	1
49	2016	0	9	1	0	0	1	0	0	0	1	0	3	0	0	0	0	0	0	0	1
53	2016	1	6	1	0	1	0	0	0	1	1	0	4	0	0	0	0	0	0	0	1	0	0
51	2016	1	6	1	0	1	0	1	0	1	1	0	4	0	0	0	0	0	0	0	1	1	1
32	2016	1	9	1	1	0	0	0	1	0	1	0	4	0	0	0	0	0	0	0	1	1	1
54	2016	1	9	1	1	0	0	0	0	1	0	0	5	0	0	0	0	0	0	0	1	0	1
58	2016	1	12	1	1	0	0	0	0	1	1	0	5	0	0	0	0	0	0	0	1	0	1
48	2016	1	6	1	0	0	1	0	1	0	0	0	4	0	0	0	0	0	0	0	1	1	1
21	2016	1	12	0	0	0	1	0	1	0	1	0	3	0	0	0	0	0	0	0	1	1	1
22	2016	1	16	0	0	0	1	0	0	1	0	0	5	0	0	0	0	0	0	0	1	1	0.5
23	2016	1	12	0	1	0	0	1	0	1	1	0	4	0	0	0	0	0	0	0	1	1	0
37	2016	0	16	1	1	0	0	0	1	0	0	0	3	0	0	0	0	0	0	0	1	1	1
34	2016	0	15	1	0	0	1	0	0	0	1	0	4	0	0	0	0	0	0	0	1
30	2016	1	15	1	0	1	0	0	1	0	0	0	4	0	0	0	0	0	0	0	1	1	1
30	2016	0	12	1	1	0	0	0	1	0	1	0	5	0	0	0	0	0	0	0	1	1	1
38	2016	0	15	1	1	0	0	0	1	0	0	0	4	0	0	0	0	0	0	0	1	1	1
22	2016	1	12	0	0	1	0	0	0	1	1	0	3	0	0	0	0	0	0	0	1	0	0
24	2016	0	9	1	0	1	0	0	1	0	1	0	5	0	0	0	0	0	0	0	1	1	1
24	2016	0	16	0	0	1	0	0	1	0	0	0	4	0	0	0	0	0	0	0	1	1	1
56	2016	1	0	0	0	1	0	0	0	1	1	0	4	0	0	0	0	0	0	0	1	0	0
45	2016	1	6	1	0	1	0	0	1	0	0	0	4	0	0	0	0	0	0	0	1	1	1
38	2016	1	9	1	0	1	0	0	1	0	1	0	4	0	0	0	0	0	0	0	1	1	1
33	2016	1	12	1	1	0	0	0	1	0	1	0	4	0	0	0	0	0	0	0	1	1	1
28	2016	0	9	1	0	1	0	0	1	0	1	0	4	0	0	0	0	0	0	0	1	1	1
39	2016	0	15	1	0	1	0	0	0	1	1	0	4	0	0	0	0	0	0	0	1	1	1
49	2016	1	6	1	1	0	0	0	0	1	0	0	4	0	0	0	0	0	0	0	1	0	0
41	2016	1	15	1	1	0	0	0	0	1	1	0	4	0	0	0	0	0	0	0	1
43	2016	1	15	1	0	0	0	1	0	1	1	0	4	0	0	0	0	0	0	0	1	1	1
28	2016	0	12	1	1	0	0	0	0	1	1	0	4	0	0	0	0	0	0	0	1	1	1
33	2016	0	9	1	0	0	1	0	0	1	1	0	3	0	0	0	0	0	0	0	1	0	0
60	2016	0	9	1	0	1	0	0	0	0	0	0	4	0	0	0	0	0	0	0	1
22	2016	0	12	0	0	0	1	0	0	1	0	0	4	0	0	0	0	0	0	0	1	0	0
59	2016	1	6	1	1	0	0	0	0	1	0	0	5	0	0	0	0	0	0	0	1
19	2016	1	9	0	0	0	1	0	1	0	0	0	4	0	0	0	0	0	0	0	1	1	1
30	2016	1	9	0	1	0	0	0	0	1	1	0	4	0	0	0	0	0	0	0	1	0	0
26	2016	0	16	1	0	1	0	0	0	1	1	0	4	0	0	0	0	0	0	0	1	1	1
24	2016	1	9	0	0	1	0	0	1	0	0	0	4	0	0	0	0	0	0	0	1	1	1
35	2016	1	16	1	0	0	1	0	0	1	1	0	4	0	0	0	0	0	0	0	1
41	2016	1	9	1	1	0	0	1	0	1	1	0	3	0	0	0	0	0	0	0	1
38	2016	0	9	1	1	0	0	0	0	1	1	0	3	0	0	0	0	0	0	0	1	0	0
24	2016	1	12	0	0	0	1	0	1	0	0	0	4	0	0	0	0	0	0	0	1	1	1
25	2016	1	12	0	0	1	0	0	1	0	1	0	4	0	0	0	0	0	0	0	1	1	1
49	2016	0	6	1	0	1	0	0	0	0	0	0	4	0	0	0	0	0	0	0	1
25	2016	1	12	0	0	1	0	0	1	0	1	0	5	0	0	0	0	0	0	0	1	1	1
29	2016	1	16	1	1	0	0	0	0	1	1	0	4	0	0	0	0	0	0	0	0	1	1
46	2016	1	9	1	0	0	1	0	0	1	1	0	4	0	0	0	0	0	0	0	1	0	0
25	2016	1	9	1	0	1	0	0	1	0	1	0	4	0	0	0	0	0	0	0	1	1	0
29	2016	1	12	1	1	0	0	0	0	1	0	0	4	0	0	0	0	0	0	0	1	0.5	0.5
45	2016	1	9	1	1	0	0	0	1	0	1	0	5	0	0	0	0	0	0	0	1	1	1
43	2016	0	9	1	1	0	0	0	0	1	1	0	4	0	0	0	0	0	0	0	1	0	0
42	2016	0	9	1	1	0	0	0	0	1	1	0	4	0	0	0	0	0	0	0	1	1	1
23	2016	0	9	1	0	1	0	0	0	1	0	0	4	0	0	0	0	0	0	0	1	0	0
28	2016	0	9	1	0	1	0	0	0	1	1	0	4	0	0	0	0	0	0	0	1	0	0
21	2016	1	9	1	0	1	0	0	1	0	0	0	5	0	0	0	0	0	0	0	1	1	1
30	2016	0	9	1	0	0	1	0	1	0	1	0	4	0	0	0	0	0	0	0	1	1	1
25	2016	1	15	1	1	0	0	0	0	1	0	0	5	0	0	0	0	0	0	0	1	1	1
62	2016	1	9	1	0	1	0	0	1	0	1	0	4	0	0	0	0	0	0	0	1	0	0
19	2016	0	9	1	0	0	1	0	0	0	0	0	4	0	0	0	0	0	0	0	1
43	2016	1	9	1	1	0	0	0	0	1	0	0	5	0	0	0	0	0	0	0	1
61	2016	0	0	1	0	1	0	0	0	1	1	0	4	0	0	0	0	0	0	0	1	0	0
44	2016	0	9	1	1	0	0	0	0	1	1	0	4	0	0	0	0	0	0	0	1
22	2016	0	16	0	0	1	0	0	0	0	1	0	5	0	0	0	0	0	0	0	1
59	2016	0	12	1	1	0	0	0	0	1	1	0	4	0	0	0	0	0	0	0	1
38	2016	1	9	1	0	1	0	1	0	1	1	0	4	0	0	0	0	0	0	0	1
44	2016	1	9	1	0	1	0	0	0	1	0	0	5	0	0	0	0	0	0	0	1	0	1
24	2016	0	16	0	1	0	0	0	1	0	1	0	4	0	0	0	0	0	0	0	1	1	1
40	2016	1	9	1	0	0	1	0	1	0	0	0	3	0	0	0	0	0	0	0	1	1	1
33	2016	1	15	1	0	1	0	0	0	1	1	0	3	0	0	0	0	0	0	0	1	0	0
52	2016	1	9	1	0	1	0	0	0	1	1	0	3	0	0	0	0	0	0	0	1	0.5	0.5
53	2016	1	9	1	0	1	0	0	0	1	1	0	4	0	0	0	0	0	0	0	1	1	1
47	2016	0	9	1	0	1	0	0	0	0	1	0	4	0	0	0	0	0	0	0	1
23	2016	1	15	0	0	1	0	0	0	1	1	0	4	0	0	0	0	0	0	0	1	1	1
30	2016	1	15	1	1	0	0	0	1	0	1	0	3	0	0	0	0	0	0	0	1	1	1
44	2016	0	6	1	0	0	1	0	0	1	1	0	4	0	0	0	0	0	0	0	1	1	0
37	2016	1	9	1	1	0	0	0	1	0	1	0	4	0	0	0	0	0	0	0	1	0.5	0.5
39	2016	0	6	1	0	1	0	0	1	0	0	0	5	0	0	0	0	0	0	0	1	1	1
44	2016	1	9	1	0	1	0	0	0	1	0	0	5	0	0	0	0	0	0	0	1	0	0
29	2016	1	15	1	0	1	0	0	1	0	1	0	5	0	0	0	0	0	0	0	1	1	1
28	2016	0	15	1	0	1	0	0	0	1	1	0	4	0	0	0	0	0	0	0	1	0	0
40	2016	1	9	1	0	0	1	0	0	1	1	0	3	0	0	0	0	0	0	0	1
47	2016	1	9	1	1	0	0	0	0	1	1	0	3	0	0	0	0	0	0	0	1
26	2016	0	9	1	1	0	0	0	0	0	1	0	4	0	0	0	0	0	0	0	1
40	2016	0	12	1	0	0	0	0	1	0	1	0	5	0	0	0	0	0	0	0	1	1	0
37	2016	0	9	1	0	1	0	0	0	1	1	0	5	0	0	0	0	0	0	0	1
36	2016	1	16	1	1	0	0	0	0	1	1	0	4	0	0	0	0	0	0	0	1
60	2016	0	0	1	1	0	0	0	0	0	1	0	3	0	0	0	0	0	0	0	1
35	2016	0	12	1	0	1	0	0	0	0	0	0	3	0	0	0	0	0	0	0	1
60	2016	1	9	1	1	0	0	1	0	0	1	0	4	0	0	0	0	0	0	0	1
34	2016	0	9	1	1	0	0	0	1	0	1	0	4	0	0	0	0	0	0	0	1	1	1
28	2016	0	16	0	1	0	0	0	0	1	0	0	5	0	0	0	0	0	0	0	0	1	1
28	2016	1	6	0	0	1	0	0	0	1	0	0	5	0	0	0	0	0	0	0	1	0	0
42	2016	0	9	1	1	0	0	0	0	1	1	0	3	0	0	0	0	0	0	0	1	0	0
47	2016	0	12	1	1	0	0	0	0	1	1	0	3	0	0	0	0	0	0	0	1	1	1
32	2016	1	9	1	0	1	0	0	0	1	1	0	4	0	0	0	0	0	0	0	1
51	2016	1	9	1	0	1	0	0	0	1	1	0	4	0	0	0	0	0	0	0	1	1	0.5
25	2016	1	15	0	0	1	0	0	0	1	0	0	4	0	0	0	0	0	0	0	1	1	1
30	2016	1	12	1	0	1	0	0	0	1	1	0	4	0	0	0	0	0	0	0	1	1	1
31	2016	0	12	1	1	0	0	0	0	0	0	0	4	0	0	0	0	0	0	0	1
43	2016	0	0	1	0	0	1	0	1	0	0	0	4	0	0	0	0	0	0	0	1	0	0
40	2016	1	9	1	0	1	0	0	0	1	1	0	5	0	0	0	0	0	0	0	1
48	2016	0	6	1	0	1	0	0	0	1	1	0	4	0	0	0	0	0	0	0	1	0	0
35	2016	1	9	1	0	0	1	0	0	1	1	0	3	0	0	0	0	0	0	0	1	1	1
29	2016	0	9	1	0	1	0	0	1	0	0	0	4	0	0	0	0	0	0	0	1	1	0
32	2016	0	12	1	0	1	0	0	0	0	1	0	5	0	0	0	0	0	0	0	1
29	2016	1	12	0	1	0	0	0	1	0	0	0	5	0	0	0	0	0	0	0	1	1	1
43	2016	0	9	1	0	1	0	0	0	1	1	0	4	0	0	0	0	0	0	0	1
37	2016	1	12	1	1	0	0	0	0	1	0	0	4	0	0	0	0	0	0	0	1
43	2016	0	6	1	0	0	1	0	0	1	0	0	4	0	0	0	0	0	0	0	1	1	1
52	2016	0	6	1	0	1	0	0	0	1	1	0	4	0	0	0	0	0	0	0	1	0	0
43	2016	1	9	1	0	1	0	0	0	1	1	0	4	0	0	0	0	0	0	0	1
59	2016	1	12	1	1	0	0	0	0	1	0	0	4	0	0	0	0	0	0	0	1	0	0
27	2016	0	9	1	0	1	0	0	1	0	0	0	5	0	0	0	0	0	0	0	1	1	1
28	2016	0	16	0	1	0	0	0	1	0	0	0	5	0	0	0	0	0	0	0	1	1	1
48	2016	1	9	1	0	1	0	0	0	1	1	0	4	0	0	0	0	0	0	0	1	0	0
27	2016	1	16	1	0	1	0	0	0	1	0	0	3	0	0	0	0	0	0	0	1	1	1
22	2016	0	15	0	0	1	0	0	0	1	1	0	4	0	0	0	0	0	0	0	1	1	1
27	2016	0	15	1	1	0	0	0	1	0	1	0	3	0	0	0	0	0	0	0	1	1	1
31	2016	1	9	1	1	0	0	0	1	0	1	0	4	0	0	0	0	0	0	0	1	0	0
27	2016	0	12	1	0	0	1	0	1	0	1	0	5	0	0	0	0	0	0	0	1	1	1
50	2016	1	9	1	0	1	0	0	0	1	0	0	4	0	0	0	0	0	0	0	1	0	1
30	2016	1	12	1	0	1	0	0	0	1	1	0	3	0	0	0	0	0	0	0	1	0.5	0.5
62	2016	0	6	1	0	1	0	0	0	1	1	0	5	0	0	0	0	0	0	0	1
53	2016	1	9	1	0	0	1	0	1	0	0	0	4	0	0	0	0	0	0	0	1	0	0
37	2016	0	12	1	1	0	0	0	0	1	1	0	5	0	0	0	0	0	0	0	1	1	1
52	2016	1	6	1	0	0	1	0	1	0	1	0	4	0	0	0	0	0	0	0	1	1	1
48	2016	1	9	1	1	0	0	0	0	1	1	0	4	0	0	0	0	0	0	0	1	1	1
42	2016	0	9	1	0	1	0	0	0	1	1	0	4	0	0	0	0	0	0	0	1	1	0.5
40	2016	1	9	1	0	0	1	0	1	0	1	0	5	0	0	0	0	0	0	0	1	0	0
34	2016	0	9	1	0	1	0	0	0	0	1	0	4	0	0	0	0	0	0	0	1
51	2016	1	9	1	1	0	0	0	0	1	1	0	4	0	0	0	0	0	0	0	1
22	2016	0	9	0	0	1	0	0	0	1	1	0	4	0	0	0	0	0	0	0	1
22	2016	0	9	1	0	1	0	0	0	1	1	0	3	0	0	0	0	0	0	0	1
27	2016	1	9	1	0	1	0	0	0	1	1	0	4	0	0	0	0	0	0	0	1	0	0
52	2016	0	12	1	0	1	0	0	0	0	0	0	3	0	0	0	0	0	0	0	1
45	2016	1	6	1	0	1	0	0	0	1	1	0	4	0	0	0	0	0	0	0	1
61	2016	1	6	1	1	0	0	0	0	1	1	0	5	0	0	0	0	0	0	0	1	0	1
24	2016	1	15	0	1	0	0	0	1	0	0	0	5	0	0	0	0	0	0	0	1	1	1
28	2016	0	16	1	0	1	0	1	0	1	1	0	4	0	0	0	0	0	0	0	1	1	1
47	2016	1	6	1	0	1	0	0	0	1	1	0	3	0	0	0	0	0	0	0	1	0	0
43	2016	0	9	1	0	0	1	0	1	0	1	0	4	0	0	0	0	0	0	0	1	1	1
68	2016	1	9	1	1	0	0	0	0	0	0	0	3	0	0	0	0	0	0	0	1
32	2016	1	12	1	0	0	1	0	1	0	1	0	3	0	0	0	0	0	0	0	1	1	1
42	2016	0	0	1	0	1	0	0	0	0	0	0	4	0	0	0	0	0	0	0	1
44	2016	1	9	1	0	1	0	0	0	1	1	0	3	0	0	0	0	0	0	0	1	1	1
45	2016	1	9	1	0	1	0	0	0	1	1	0	4	0	0	0	0	0	0	0	1
35	2016	1	9	1	0	1	0	0	0	1	0	0	4	0	0	0	0	0	0	0	1
40	2016	0	9	1	0	0	1	0	1	0	1	0	4	0	0	0	0	0	0	0	1	1	1
29	2016	1	19	1	1	0	0	0	0	1	0	0	4	0	0	0	0	0	0	0	0	1	1
46	2016	0	9	1	0	0	1	0	1	0	1	0	3	0	0	0	0	0	0	0	1	1	1
50	2016	1	12	1	1	0	0	0	0	1	0	0	4	0	0	0	0	0	0	0	1	0	1
28	2016	1	15	1	1	0	0	0	1	0	0	0	5	0	0	0	0	0	0	0	1	1	1
31	2016	1	16	1	0	1	0	0	0	1	1	1	4	0	0	0	0	0	0	0	1	1	1
49	2016	0	9	1	1	0	0	0	0	0	1	0	4	0	0	0	0	0	0	0	1
44	2016	1	9	1	0	1	0	0	0	1	1	0	4	0	0	0	0	0	0	0	1
48	2016	1	9	1	1	0	0	0	0	1	0	0	4	0	0	0	0	0	0	0	0	1	1
44	2016	1	6	1	0	1	0	0	0	1	1	0	3	0	0	0	0	0	0	0	1
28	2016	1	16	1	1	0	0	0	0	1	0	0	4	0	0	0	0	0	0	0	0	1	1
27	2016	0	16	0	0	1	0	0	1	0	1	0	4	0	0	0	0	0	0	0	1	1	1
42	2016	1	6	1	0	1	0	0	0	1	1	0	3	0	0	0	0	0	0	0	1	0	0
41	2016	1	9	1	1	0	0	0	0	1	0	0	4	0	0	0	0	0	0	0	1	0	1
49	2016	1	9	1	1	0	0	0	0	1	1	0	4	0	0	0	0	0	0	0	1	0.5	1
46	2016	1	9	1	1	0	0	0	0	1	1	0	4	0	0	0	0	0	0	0	1
43	2016	0	6	1	0	0	1	0	0	1	0	0	3	0	0	0	0	0	0	0	1	0	0
36	2016	0	9	1	0	1	0	0	1	0	1	0	3	0	0	0	0	0	0	0	1	1	1
43	2016	1	6	1	0	0	1	0	0	1	0	0	3	0	0	0	0	0	0	0	1	0	0
34	2016	0	12	1	1	0	0	0	0	0	0	0	4	0	0	0	0	0	0	0	1
52	2016	1	6	1	0	0	1	0	1	0	1	0	4	0	0	0	0	0	0	0	1	1	0.5
26	2016	0	12	1	1	0	0	0	0	1	1	0	3	0	0	0	0	0	0	0	1	1	1
35	2016	0	12	1	0	0	0	0	0	1	1	0	2	0	0	0	0	0	0	0	1
47	2016	1	6	1	0	0	1	0	0	1	0	0	5	0	0	0	0	0	0	0	1	0.5	0.5
19	2016	1	9	0	0	0	1	0	0	1	0	0	4	0	0	0	0	0	0	0	1	0	0
36	2016	0	12	1	0	1	0	0	0	1	1	0	5	0	0	0	0	0	0	0	1
42	2016	1	16	1	0	0	1	0	0	1	1	0	3	0	0	0	0	0	0	0	0	1	1
51	2016	1	6	1	1	0	0	0	0	1	0	0	4	0	0	0	0	0	0	0	1
33	2016	0	12	1	1	0	0	0	0	1	0	0	4	0	0	0	0	0	0	0	1	1	1
34	2016	0	12	1	0	1	0	0	1	0	1	0	5	0	0	0	0	0	0	0	1	1	1
38	2016	0	9	0	0	0	1	0	0	1	1	0	4	0	0	0	0	0	0	0	1	0	0
40	2016	0	9	1	0	1	0	0	0	1	1	0	3	0	0	0	0	0	0	0	1
25	2016	1	9	1	1	0	0	0	1	0	1	0	5	0	0	0	0	0	0	0	1	0	0
40	2016	0	9	1	0	1	0	0	0	1	1	0	4	0	0	0	0	0	0	0	1	0.5	0.5
52	2016	1	9	1	0	1	0	0	1	0	0	0	5	0	0	0	0	0	0	0	1	1	1
23	2016	0	15	0	0	1	0	0	0	1	0	0	4	0	0	0	0	0	0	0	1	1	1
35	2016	1	12	1	0	1	0	0	1	0	1	0	4	0	0	0	0	0	0	0	1	1	1
26	2016	1	14	0	0	1	0	0	1	0	1	0	5	0	0	0	0	0	0	0	1	1	1
63	2016	1	6	1	1	0	0	0	0	1	1	0	4	0	0	0	0	0	0	0	1	0	1
28	2016	0	12	1	0	1	0	0	0	0	1	0	4	0	0	0	0	0	0	0	1
33	2016	0	16	1	0	1	0	0	0	1	1	1	4	0	0	0	0	0	0	0	1	1	1
51	2016	1	6	1	0	1	0	0	0	1	1	0	4	0	0	0	0	0	0	0	1
39	2016	0	9	1	0	1	0	0	1	0	0	0	4	0	0	0	0	0	0	0	1	1	1
58	2016	1	9	1	1	0	0	0	0	1	1	0	4	0	0	0	0	0	0	0	1	0	1
27	2016	1	9	1	0	1	0	0	0	1	1	0	4	0	0	0	0	0	0	0	1
30	2016	1	9	1	0	1	0	0	0	0	1	0	5	0	0	0	0	0	0	0	1
59	2016	0	6	1	1	0	0	1	0	0	0	0	4	0	0	0	0	0	0	0	1
36	2016	1	12	0	1	0	0	0	0	1	0	0	3	0	0	0	0	0	0	0	1	0	0
31	2016	0	15	1	0	1	0	0	1	0	1	0	4	0	0	0	0	0	0	0	1	1	1
23	2016	1	16	0	1	0	0	0	0	1	0	1	4	0	0	0	0	0	0	0	1	1	1
38	2016	1	9	1	1	0	0	0	0	1	0	0	4	0	0	0	0	0	0	0	0	0.5	1
47	2016	0	6	1	0	0	1	0	1	0	1	0	3	0	0	0	0	0	0	0	1	1	1
26	2016	0	9	1	0	1	0	0	0	1	1	0	4	0	0	0	0	0	0	0	1	1	1
36	2016	1	9	1	0	1	0	0	0	1	1	0	5	0	0	0	0	0	0	0	1	1	1
31	2016	0	9	1	0	1	0	0	0	1	1	0	4	0	0	0	0	0	0	0	1	0	0
28	2016	1	19	1	0	1	0	0	0	1	0	1	4	0	0	0	0	0	0	0	0	1	1
30	2016	0	15	1	0	1	0	0	1	0	0	0	5	0	0	0	0	0	0	0	1	1	1
51	2016	1	12	1	0	1	0	0	0	1	1	0	4	0	0	0	0	0	0	0	1	1	1
48	2016	1	9	1	0	0	1	0	0	1	0	0	3	0	0	0	0	0	0	0	1	0	0
23	2016	1	9	0	0	1	0	0	0	1	0	0	4	0	0	0	0	0	0	0	1	0	0
26	2016	1	12	1	0	0	1	0	1	0	0	0	3	0	0	0	0	0	0	0	1	1	1
28	2016	1	12	1	1	0	0	0	0	1	1	0	4	0	0	0	0	0	0	0	1
39	2016	0	9	1	0	1	0	0	0	0	0	0	5	0	0	0	0	0	0	0	1
52	2016	1	9	1	1	0	0	0	0	0	1	0	2	0	0	0	0	0	0	0	1
29	2016	0	16	1	0	1	0	0	0	1	1	0	5	0	0	0	0	0	0	0	1	1	1
22	2016	0	9	0	0	1	0	0	0	1	1	0	4	0	0	0	0	0	0	0	1	0.5	0.5
44	2016	0	9	1	0	1	0	0	1	0	1	0	4	0	0	0	0	0	0	0	1	1	1
38	2016	0	12	1	1	0	0	0	0	1	0	0	5	0	0	0	0	0	0	0	1	1	1
35	2016	1	9	1	0	1	0	0	0	1	0	0	3	0	0	0	0	0	0	0	1	0	0
46	2016	1	6	1	0	0	1	0	0	1	0	0	4	0	0	0	0	0	0	0	1	0	1
27	2016	0	16	0	1	0	0	0	1	0	0	0	4	0	0	0	0	0	0	0	1	1	1
26	2016	0	15	0	0	1	0	0	0	1	1	0	5	0	0	0	0	0	0	0	1	1	1
48	2016	1	0	1	0	1	0	0	0	1	1	0	4	0	0	0	0	0	0	0	1	1	1
48	2016	1	9	1	1	0	0	0	0	1	1	0	5	0	0	0	0	0	0	0	1
22	2016	0	16	0	0	1	0	0	0	1	1	0	3	0	0	0	0	0	0	0	1	1	1
37	2016	1	12	1	0	1	0	0	0	1	1	0	5	0	0	0	0	0	0	0	1
52	2016	0	15	1	0	0	1	0	0	1	0	0	3	0	0	0	0	0	0	0	1
52	2016	1	6	1	0	0	1	0	0	1	1	0	4	0	0	0	0	0	0	0	1	1	0
46	2016	0	9	1	0	1	0	0	0	1	1	0	4	0	0	0	0	0	0	0	1	0	0
38	2016	1	15	1	0	0	1	0	0	1	1	0	4	0	0	0	0	0	0	0	1	1	1
24	2016	1	12	1	0	1	0	0	0	1	1	0	5	0	0	0	0	0	0	0	1	1	1
23	2016	1	9	0	0	0	1	0	0	1	0	0	3	0	0	0	0	0	0	0	1	0	0
26	2016	1	15	1	1	0	0	0	0	1	0	0	5	0	0	0	0	0	0	0	1	1	1
28	2016	1	15	1	1	0	0	0	0	1	1	0	4	0	0	0	0	0	0	0	1	0	0
33	2016	1	9	0	0	1	0	0	0	1	0	0	4	0	0	0	0	0	0	0	1	1	1
26	2016	0	12	1	0	0	1	0	0	0	1	0	4	0	0	0	0	0	0	0	1
26	2016	0	15	1	0	1	0	0	0	1	1	0	4	0	0	0	0	0	0	0	1	1	1
25	2016	0	12	1	1	0	0	0	0	0	0	0	4	0	0	0	0	0	0	0	1
34	2016	0	9	1	1	0	0	0	1	0	0	0	3	0	0	0	0	0	0	0	1	1	1
26	2016	1	15	0	0	1	0	0	1	0	1	0	5	0	0	0	0	0	0	0	1	1	1
40	2016	1	6	1	0	1	0	0	0	1	0	0	4	0	0	0	0	0	0	0	1
34	2016	0	16	1	0	1	0	0	1	0	1	0	4	0	0	0	0	0	0	0	1	1	1
20	2016	1	12	0	0	0	1	0	1	0	0	0	4	0	0	0	0	0	0	0	1	1	1
30	2016	1	16	1	1	0	0	0	0	1	1	0	4	0	0	0	0	0	0	0	1	1	1
43	2016	0	6	1	0	0	1	0	1	0	1	0	5	0	0	0	0	0	0	0	1	1	1
46	2016	1	9	1	0	1	0	0	1	0	1	0	4	0	0	0	0	0	0	0	1	1	1
47	2016	1	9	1	1	0	0	0	0	1	1	0	5	0	0	0	0	0	0	0	1
46	2016	0	9	1	0	1	0	0	0	1	0	0	4	0	0	0	0	0	0	0	1
26	2016	0	9	1	0	1	0	0	1	0	0	0	5	0	0	0	0	0	0	0	1	1	1
34	2016	0	9	1	1	0	0	0	0	1	1	0	4	0	0	0	0	0	0	0	1	0	0
27	2016	0	15	0	0	1	0	0	0	1	1	0	3	0	0	0	0	0	0	0	0	1	1
42	2016	1	9	1	0	1	0	0	0	1	0	0	4	0	0	0	0	0	0	0	1	0	1
24	2016	0	9	0	0	0	0	0	1	0	0	0	4	0	0	0	0	0	0	0	1	1	1
49	2016	1	9	1	0	1	0	0	0	1	1	0	5	0	0	0	0	0	0	0	1	0	0
33	2016	0	9	1	0	1	0	1	0	0	1	0	3	0	0	0	0	0	0	0	1
51	2016	1	9	1	1	0	0	0	0	1	1	0	3	0	0	0	0	0	0	0	1	0	0
28	2016	0	9	0	0	1	0	0	0	1	1	0	3	0	0	0	0	0	0	0	1	0	0
34	2016	1	15	1	0	0	0	0	0	1	1	0	4	0	0	0	0	0	0	0	1	1	1
69	2016	0	6	1	0	0	1	0	0	1	1	0	3	0	0	0	0	0	0	0	1	0	0
27	2016	0	9	1	1	0	0	0	1	0	1	0	4	0	0	0	0	0	0	0	1	1	1
52	2016	1	9	1	0	1	0	0	0	1	0	0	5	0	0	0	0	0	0	0	1
27	2016	0	12	0	1	0	0	0	0	1	1	0	4	0	0	0	0	0	0	0	1	1	1
19	2016	1	9	0	0	0	1	0	1	0	0	0	4	0	0	0	0	0	0	0	1	1	1
35	2016	1	9	1	0	1	0	0	1	0	0	0	4	0	0	0	0	0	0	0	1	1	1
23	2016	0	16	0	0	1	0	0	0	1	0	0	3	0	0	0	0	0	0	0	1	1	0.5
42	2016	0	6	1	1	0	0	0	0	1	1	0	3	0	0	0	0	0	0	0	1	0	0
29	2016	1	16	1	1	0	0	0	1	0	1	0	4	0	0	0	0	0	0	0	1	1	1
45	2016	1	9	1	0	1	0	0	0	1	1	0	4	0	0	0	0	0	0	0	1
29	2016	1	12	1	0	0	1	0	1	0	0	0	3	0	0	0	0	0	0	0	1	1	1
45	2016	0	6	1	0	1	0	0	0	0	1	0	4	0	0	0	0	0	0	0	1
40	2016	1	12	1	1	0	0	0	0	1	0	0	4	0	0	0	0	0	0	0	1	1	1
32	2016	1	12	1	0	0	1	0	1	0	1	0	4	0	0	0	0	0	0	0	1	1	1
47	2016	1	9	1	1	0	0	0	0	1	0	0	5	0	0	0	0	0	0	0	1	0	0
25	2016	0	9	0	0	0	1	1	1	0	1	0	4	0	0	0	0	0	0	0	1	1	0
51	2016	1	12	1	0	1	0	0	0	1	0	0	4	0	0	0	0	0	0	0	1	1	1
47	2016	1	6	1	0	1	0	0	0	1	0	0	5	0	0	0	0	0	0	0	1
28	2016	1	9	1	0	1	0	0	0	1	1	0	3	0	0	0	0	0	0	0	1	0	0
30	2016	1	9	1	0	1	0	0	1	0	1	0	4	0	0	0	0	0	0	0	1	1	1
46	2016	1	9	1	0	1	0	0	0	1	1	0	4	0	0	0	0	0	0	0	1	0	0
41	2016	0	12	1	0	1	0	0	0	1	1	0	3	0	0	0	0	0	0	0	1	1	1
28	2016	0	15	1	1	0	0	0	1	0	1	0	4	0	0	0	0	0	0	0	1	1	1
56	2016	1	9	1	1	0	0	0	0	1	1	0	5	0	0	0	0	0	0	0	1	0	0
26	2016	1	9	1	0	1	0	0	0	1	0	0	4	0	0	0	0	0	0	0	1	0	0
35	2016	1	9	1	1	0	0	0	0	1	1	0	4	0	0	0	0	0	0	0	1
40	2016	0	16	1	1	0	0	0	0	1	1	0	5	0	0	0	0	0	0	0	0
35	2016	1	9	1	0	1	0	0	0	1	1	0	4	0	0	0	0	0	0	0	1	1	1
54	2016	0	6	1	0	1	0	0	0	1	1	0	4	0	0	0	0	0	0	0	1	0	0
29	2016	1	16	0	0	0	1	0	0	1	1	0	4	0	0	0	0	0	0	0	1
27	2016	1	15	0	0	0	1	0	0	1	1	0	4	0	0	0	0	0	0	0	1	0.5	0.5
41	2016	1	12	1	0	1	0	0	1	0	1	0	4	0	0	0	0	0	0	0	1	1	0.5
50	2016	1	6	1	0	0	1	0	0	1	0	0	5	0	0	0	0	0	0	0	1
31	2016	0	9	1	0	1	0	0	0	1	1	0	4	0	0	0	0	0	0	0	1	0	0
51	2016	0	9	1	1	0	0	0	0	1	0	0	3	0	0	0	0	0	0	0	1
34	2016	1	19	1	1	0	0	0	1	0	0	0	5	0	0	0	0	0	0	0	0	1	1
43	2016	0	9	1	0	0	1	0	1	0	1	0	5	0	0	0	0	0	0	0	1	1	1
24	2016	1	9	1	0	1	0	0	1	0	0	0	4	0	0	0	0	0	0	0	1	1	1
23	2016	1	9	0	1	0	0	0	0	1	1	0	5	0	0	0	0	0	0	0	0	0	0
41	2016	1	9	1	1	0	0	0	1	0	1	0	5	0	0	0	0	0	0	0	1	1	1
28	2016	0	15	1	0	1	0	0	0	1	0	0	4	0	0	0	0	0	0	0	1	1	1
35	2016	0	9	1	0	1	0	0	0	0	1	0	5	0	0	0	0	0	0	0	1
26	2016	0	16	1	1	0	0	0	0	1	1	1	4	0	0	0	0	0	0	0	1	1	1
48	2016	0	0	1	0	1	0	0	0	1	1	0	4	0	0	0	0	0	0	0	1	1	0
45	2016	0	12	1	0	1	0	0	0	1	1	0	4	0	0	0	0	0	0	0	1	1	1
23	2016	0	12	1	0	1	0	0	0	0	0	0	4	0	0	0	0	0	0	0	1
60	2016	1	6	1	0	1	0	0	0	1	0	0	5	0	0	0	0	0	0	0	1	0	0
34	2016	1	15	1	1	0	0	0	1	0	1	0	3	0	0	0	0	0	0	0	1	1	1
27	2016	0	12	1	0	1	0	0	1	0	1	0	5	0	0	0	0	0	0	0	1	1	1
25	2016	1	12	1	1	0	0	0	1	0	1	0	4	0	0	0	0	0	0	0	1	0	1
49	2016	0	9	1	1	0	0	0	0	1	0	0	4	0	0	0	0	0	0	0	1	0	0
20	2016	0	9	1	0	1	0	1	0	0	1	0	4	0	0	0	0	0	0	0	1
20	2016	1	12	0	0	1	0	0	0	1	0	0	5	0	0	0	0	0	0	0	1	1	1
42	2016	1	6	1	0	1	0	0	0	1	0	0	4	0	0	0	0	0	0	0	1	0	0
27	2016	1	16	1	1	0	0	0	0	1	0	0	4	0	0	0	0	0	0	0	1	1	1
45	2016	1	9	1	1	0	0	0	0	1	1	0	4	0	0	0	0	0	0	0	1
34	2016	0	9	1	0	1	0	0	0	0	1	0	4	0	0	0	0	0	0	0	1
22	2016	0	12	0	0	1	0	1	1	0	1	0	4	0	0	0	0	0	0	0	1	1	1
58	2016	1	6	1	0	1	0	0	0	1	1	0	3	0	0	0	0	0	0	0	1	1	0.5
25	2016	0	9	1	0	1	0	0	1	0	1	0	5	0	0	0	0	0	0	0	1	0	0
55	2016	1	6	1	0	0	1	0	0	1	0	0	4	0	0	0	0	0	0	0	1	0	0
46	2016	1	6	1	0	0	1	0	1	0	1	0	3	0	0	0	0	0	0	0	1	1	1
28	2016	0	12	1	1	0	0	0	0	0	1	0	5	0	0	0	0	0	0	0	1
29	2016	1	9	0	0	1	0	0	0	1	1	0	4	0	0	0	0	0	0	0	1	1	1
25	2016	1	12	0	0	0	0	0	0	1	1	0	5	0	0	0	0	0	0	0	1	0.5	0.5
37	2016	0	6	1	0	0	1	0	0	0	0	0	4	0	0	0	0	0	0	0	1
36	2016	1	9	1	0	1	0	0	0	1	0	0	3	0	0	0	0	0	0	0	1	0.5	1
27	2016	1	9	1	0	1	0	0	0	1	1	0	4	0	0	0	0	0	0	0	1
37	2016	0	9	1	1	0	0	0	0	0	1	0	4	0	0	0	0	0	0	0	1
30	2016	1	9	0	0	1	0	0	0	1	1	0	4	0	0	0	0	0	0	0	1	0	0
44	2016	1	9	1	0	1	0	0	0	1	0	0	4	0	0	0	0	0	0	0	1	1	1
35	2016	1	16	1	0	1	0	0	0	1	1	0	5	0	0	0	0	0	0	0	0	1	1
44	2016	0	9	1	0	1	0	0	1	0	1	0	4	0	0	0	0	0	0	0	1	1	1
27	2016	1	9	1	1	0	0	0	0	1	1	0	4	0	0	0	0	0	0	0	1	1	0
51	2016	1	9	1	0	1	0	0	0	1	0	0	3	0	0	0	0	0	0	0	1	0	0
24	2016	0	16	0	0	1	0	0	0	1	1	1	4	0	0	0	0	0	0	0	1	1	1
59	2016	1	6	1	0	1	0	0	0	1	0	0	5	0	0	0	0	0	0	0	1	0	0
36	2016	1	12	0	0	1	0	0	1	0	0	0	4	0	0	0	0	0	0	0	1	0	0
29	2016	1	12	1	0	0	1	0	0	1	1	0	5	0	0	0	0	0	0	0	1	1	1
35	2016	0	12	1	1	0	0	0	1	0	1	0	4	0	0	0	0	0	0	0	1	1	0
27	2016	1	15	1	0	1	0	0	0	1	0	1	5	0	0	0	0	0	0	0	1	0	0
29	2016	1	12	1	0	1	0	0	1	0	1	0	4	0	0	0	0	0	0	0	1	1	1
30	2016	0	15	1	1	0	0	0	0	1	1	0	4	0	0	0	0	0	0	0	1	1	1
27	2016	0	16	1	0	0	1	0	1	0	1	1	4	0	0	0	0	0	0	0	1	1	1
37	2016	1	9	1	1	0	0	0	1	0	0	0	4	0	0	0	0	0	0	0	1	1	1
50	2016	1	9	1	0	1	0	0	0	1	1	0	4	0	0	0	0	0	0	0	1	1	1
24	2016	1	15	0	0	1	0	1	0	0	0	0	4	0	0	0	0	0	0	0	1
37	2016	1	12	1	0	0	1	0	1	0	1	0	4	0	0	0	0	0	0	0	1	1	1
50	2016	0	9	1	0	1	0	0	0	1	1	0	4	0	0	0	0	0	0	0	1
32	2016	1	12	1	0	1	0	0	0	1	1	0	3	0	0	0	0	0	0	0	1
47	2016	1	9	1	0	0	1	0	0	1	1	0	4	0	0	0	0	0	0	0	1	0	0
27	2016	0	15	1	0	1	0	0	1	0	1	0	3	0	0	0	0	0	0	0	1	1	1
52	2016	0	6	1	1	0	0	0	0	1	1	0	4	0	0	0	0	0	0	0	1	0	0
54	2016	1	16	1	1	0	0	0	1	0	1	1	4	0	0	0	0	0	0	0	1	1	1
51	2016	1	6	1	0	1	0	0	0	1	1	0	5	0	0	0	0	0	0	0	1	0	0
30	2016	0	15	1	1	0	0	0	0	1	1	0	4	0	0	0	0	0	0	0	1	1	1
31	2016	0	14	0	0	1	0	0	0	1	1	0	4	0	0	0	0	0	0	0	1	1	0
29	2016	0	6	0	0	0	1	0	0	0	0	0	2	0	0	0	0	0	0	0	1
19	2016	1	12	0	0	1	0	0	0	0	0	0	5	0	0	0	0	0	0	0	1
27	2016	0	16	0	0	1	0	0	1	0	0	0	3	0	0	0	0	0	0	0	1	1	1
32	2016	1	12	1	1	0	0	0	0	1	0	0	4	0	0	0	0	0	0	0	1	0	1
24	2016	0	15	0	0	1	0	0	1	0	1	0	3	0	0	0	0	0	0	0	1	1	1
31	2016	1	12	1	1	0	0	0	0	1	0	0	4	0	0	0	0	0	0	0	1
36	2016	1	9	1	0	1	0	0	0	1	1	0	3	0	0	0	0	0	0	0	1	1	1
26	2016	1	9	1	0	1	0	0	1	0	1	0	4	0	0	0	0	0	0	0	1	0	0
44	2016	1	6	1	0	1	0	0	0	1	1	0	3	0	0	0	0	0	0	0	1
44	2016	1	6	1	0	0	1	0	0	1	0	0	4	0	0	0	0	0	0	0	1	0	1
56	2016	1	12	1	0	1	0	0	0	1	1	0	4	0	0	0	0	0	0	0	1
38	2016	1	9	1	0	1	0	0	0	1	0	0	4	0	0	0	0	0	0	0	1
27	2016	1	9	0	0	1	0	0	1	0	1	0	5	0	0	0	0	0	0	0	1	0	0
46	2016	0	0	1	0	1	0	0	0	1	1	0	4	0	0	0	0	0	0	0	1	1	0
40	2016	1	16	1	1	0	0	0	0	1	1	0	4	0	0	0	0	0	0	0	1	1	0
33	2016	1	12	1	0	1	0	0	1	0	1	0	5	0	0	0	0	0	0	0	1
45	2016	0	6	1	0	1	0	0	0	1	1	0	4	0	0	0	0	0	0	0	1
41	2016	0	9	1	1	0	0	0	0	1	0	0	4	0	0	0	0	0	0	0	1	0	0
49	2016	1	9	1	0	1	0	0	0	1	0	0	4	0	0	0	0	0	0	0	1	1	1
49	2016	1	9	1	1	0	0	0	0	1	1	0	4	0	0	0	0	0	0	0	1	0	0
47	2016	1	12	0	0	1	0	0	0	1	0	0	4	0	0	0	0	0	0	0	1	0	0
27	2016	1	15	1	0	1	0	0	0	1	0	0	5	0	0	0	0	0	0	0	1	1	1
26	2016	0	9	1	0	1	0	0	1	0	0	0	4	0	0	0	0	0	0	0	1	1	1
50	2016	0	6	1	1	0	0	1	0	1	1	0	4	0	0	0	0	0	0	0	0	0	0
39	2016	0	15	1	0	1	0	0	1	0	0	0	3	0	0	0	0	0	0	0	1	1	1
27	2016	1	12	1	0	1	0	0	1	0	0	0	5	0	0	0	0	0	0	0	1	1	1
36	2016	1	12	1	1	0	0	0	0	1	0	0	4	0	0	0	0	0	0	0	1	0	1
39	2016	1	6	1	0	0	1	0	0	1	1	0	4	0	0	0	0	0	0	0	1
35	2016	1	9	1	1	0	0	0	1	0	0	0	5	0	0	0	0	0	0	0	1	1	1
35	2016	0	12	1	0	1	0	0	1	0	0	0	4	0	0	0	0	0	0	0	1	1	1
48	2016	1	9	1	1	0	0	0	0	1	0	0	5	0	0	0	0	0	0	0	1	0	0
19	2016	0	9	0	1	0	0	0	0	1	0	0	4	0	0	0	0	0	0	0	1	0	0
56	2016	0	6	1	0	0	1	0	0	0	0	0	5	0	0	0	0	0	0	0	1
39	2016	0	9	1	1	0	0	0	0	1	1	0	3	0	0	0	0	0	0	0	1	0	0
42	2016	1	9	1	0	1	0	0	0	1	0	0	3	0	0	0	0	0	0	0	1	0	0
30	2016	0	16	1	1	0	0	0	0	0	1	0	4	0	0	0	0	0	0	0	1
26	2016	1	15	0	0	1	0	0	1	0	1	0	5	0	0	0	0	0	0	0	1	1	1
24	2016	1	9	1	0	0	1	0	0	1	0	0	3	0	0	0	0	0	0	0	1	0	0
49	2016	0	9	1	1	0	0	0	0	1	0	0	4	0	0	0	0	0	0	0	1
27	2016	1	15	1	0	1	0	0	0	1	1	0	4	0	0	0	0	0	0	0	1	0	0.5
54	2016	1	9	1	1	0	0	0	0	1	1	0	4	0	0	0	0	0	0	0	1	0	0
50	2016	1	12	1	1	0	0	0	0	1	1	0	4	0	0	0	0	0	0	0	1
31	2016	0	9	1	0	0	1	0	0	0	1	0	4	0	0	0	0	0	0	0	1
40	2016	1	9	1	0	1	0	0	1	0	1	0	3	0	0	0	0	0	0	0	1	1	1
48	2016	0	9	1	0	1	0	0	0	1	1	0	4	0	0	0	0	0	0	0	1
32	2016	0	9	1	0	1	0	0	0	1	0	0	3	0	0	0	0	0	0	0	1	1	1
45	2016	1	9	1	0	1	0	0	0	1	1	0	4	0	0	0	0	0	0	0	1
25	2016	0	9	0	0	0	1	0	0	1	1	0	5	0	0	0	0	0	0	0	1	0	0.5
44	2016	1	9	1	1	0	0	0	0	1	1	0	5	0	0	0	0	0	0	0	1	1	1
25	2016	0	9	1	0	1	0	0	0	1	1	0	4	0	0	0	0	0	0	0	1	0	0
34	2016	1	12	1	1	0	0	0	0	1	1	0	4	0	0	0	0	0	0	0	1	0	0
49	2016	0	6	1	0	1	0	0	1	0	1	0	3	0	0	0	0	0	0	0	1	1	1
45	2016	0	9	1	1	0	0	0	0	1	1	0	4	0	0	0	0	0	0	0	1
31	2016	1	9	0	0	0	1	0	0	1	1	0	4	0	0	0	0	0	0	0	1	0	0
48	2016	0	6	1	0	1	0	0	0	1	1	0	4	0	0	0	0	0	0	0	1	0	0
62	2016	1	9	1	0	1	0	1	0	0	1	0	4	0	0	0	0	0	0	0	1
47	2016	1	9	1	1	0	0	0	0	1	1	0	5	0	0	0	0	0	0	0	1	1	0.5
46	2016	0	9	1	0	0	1	0	0	0	1	0	3	0	0	0	0	0	0	0	1
32	2016	1	12	1	1	0	0	0	0	1	1	0	4	0	0	0	0	0	0	0	1	1	1
27	2016	1	9	1	0	1	0	0	1	0	0	0	4	0	0	0	0	0	0	0	1	1	1
47	2016	1	9	1	1	0	0	0	0	1	1	0	3	0	0	0	0	0	0	0	1
31	2016	0	9	1	0	1	0	0	0	1	1	0	4	0	0	0	0	0	0	0	1
25	2016	1	16	1	1	0	0	0	1	0	1	0	5	0	0	0	0	0	0	0	1	1	1
23	2016	0	12	1	0	0	1	0	0	0	1	0	3	0	0	0	0	0	0	0	1
36	2016	1	16	1	0	1	0	0	0	1	1	0	4	0	0	0	0	0	0	0	0	1	1
19	2016	1	12	0	0	1	0	1	0	1	1	0	4	0	0	0	0	0	0	0	1	1	1
51	2016	1	9	1	0	0	1	0	1	0	1	0	3	0	0	0	0	0	0	0	1	0	0
38	2016	1	12	1	0	1	0	0	1	0	1	0	5	0	0	0	0	0	0	0	1	1	1
39	2016	1	15	1	1	0	0	0	1	0	1	0	4	0	0	0	0	0	0	0	1	1	1
23	2016	0	12	0	0	1	0	0	1	0	1	0	5	0	0	0	0	0	0	0	1	1	0
43	2016	0	9	1	1	0	0	0	0	1	1	0	4	0	0	0	0	0	0	0	1
33	2016	1	16	1	0	1	0	0	0	1	1	0	4	0	0	0	0	0	0	0	1
25	2016	1	15	0	0	1	0	0	0	1	1	1	4	0	0	0	0	0	0	0	1	1	0.5
27	2016	0	14	1	1	0	0	0	0	1	0	0	4	0	0	0	0	0	0	0	1	0	0
62	2016	0	6	1	1	0	0	0	0	1	1	0	4	0	0	0	0	0	0	0	1	0	0
47	2016	0	9	1	0	1	0	0	0	1	1	0	4	0	0	0	0	0	0	0	0	1	1
50	2016	0	9	1	0	1	0	0	0	1	0	0	4	0	0	0	0	0	0	0	1	1	1
24	2016	1	12	0	0	1	0	0	1	0	1	0	5	0	0	0	0	0	0	0	1	1	1
21	2016	0	15	0	0	1	0	0	1	0	1	0	3	0	0	0	0	0	0	0	1	1	1
27	2016	1	16	1	0	0	0	0	0	1	1	0	4	0	0	0	0	0	0	0	0	1	1
40	2016	1	12	1	0	1	0	0	0	1	1	0	2	0	0	0	0	0	0	0	1
42	2016	0	6	1	0	1	0	0	0	1	1	0	4	0	0	0	0	0	0	0	1
34	2016	1	12	1	0	1	0	0	1	0	1	0	3	0	0	0	0	0	0	0	1	1	1
32	2016	1	9	1	0	0	1	0	0	1	1	0	5	0	0	0	0	0	0	0	1	0.5	1
41	2016	0	6	1	0	1	0	0	0	1	0	0	3	0	0	0	0	0	0	0	1
56	2016	1	6	1	0	1	0	0	0	1	0	0	5	0	0	0	0	0	0	0	1	0	0
25	2016	1	12	0	0	1	0	0	1	0	1	0	5	0	0	0	0	0	0	0	1	1	1
18	2016	0	9	0	0	1	0	1	0	1	1	0	4	0	0	0	0	0	0	0	1	0	0.5
49	2016	0	9	1	0	1	0	0	0	1	1	0	4	0	0	0	0	0	0	0	1	0	0
39	2016	0	9	1	0	1	0	0	0	0	1	0	4	0	0	0	0	0	0	0	1
22	2016	0	16	0	1	0	0	1	0	1	1	0	4	0	0	0	0	0	0	0	1	1	1
62	2016	0	0	1	1	0	0	0	0	0	1	0	3	0	0	0	0	0	0	0	1
28	2016	1	15	1	1	0	0	0	1	0	1	0	3	0	0	0	0	0	0	0	1	1	1
30	2016	0	12	1	1	0	0	0	0	1	0	0	5	0	0	0	0	0	0	0	1	0	0
44	2016	0	6	1	0	1	0	0	0	1	0	0	5	0	0	0	0	0	0	0	1
30	2016	0	16	1	0	0	1	0	0	1	1	0	4	0	0	0	0	0	0	0	1	1	1
26	2016	1	12	1	0	1	0	0	0	1	1	0	5	0	0	0	0	0	0	0	1	1	1
34	2016	1	9	1	0	1	0	0	0	1	1	0	5	0	0	0	0	0	0	0	1
48	2016	1	9	1	1	0	0	0	0	1	1	0	4	0	0	0	0	0	0	0	1	0	0.5
42	2016	0	12	1	1	0	0	0	1	0	0	1	3	0	0	0	0	0	0	0	1	1	1
28	2016	1	9	1	0	0	1	0	1	0	0	0	4	0	0	0	0	0	0	0	1	1	1
26	2016	0	12	0	0	1	0	1	0	1	1	0	4	0	0	0	0	0	0	0	1	0	0
24	2016	1	16	0	0	0	1	0	0	1	0	0	4	0	0	0	0	0	0	0	1	1	1
36	2016	1	12	1	1	0	0	0	0	1	1	0	5	0	0	0	0	0	0	0	1	1	1
40	2016	1	15	1	0	1	0	0	0	1	1	0	4	0	0	0	0	0	0	0	1	1	1
35	2016	1	16	1	0	1	0	0	1	0	0	0	5	0	0	0	0	0	0	0	1	1	1
49	2016	0	9	1	1	0	0	0	0	1	1	0	3	0	0	0	0	0	0	0	1
45	2016	1	9	1	0	1	0	0	1	0	0	0	5	0	0	0	0	0	0	0	1	1	1
48	2016	1	6	1	0	1	0	0	0	1	1	0	4	0	0	0	0	0	0	0	1	1	1
42	2016	1	9	1	0	0	1	0	0	1	1	0	3	0	0	0	0	0	0	0	1	0	0
18	2016	0	9	1	0	0	1	0	0	0	1	0	4	0	0	0	0	0	0	0	1
55	2016	1	9	1	1	0	0	0	0	1	1	0	4	0	0	0	0	0	0	0	1	0	0
25	2016	1	15	0	1	0	0	0	0	1	0	1	4	0	0	0	0	0	0	0	1	0	0
28	2016	0	15	1	0	1	0	0	0	1	1	0	4	0	0	0	0	0	0	0	1	1	1
24	2016	1	16	0	0	0	1	0	0	1	1	0	4	0	0	0	0	0	0	0	1	1	1
29	2016	0	14	1	1	0	0	0	0	1	1	0	3	0	0	0	0	0	0	0	1	0	0
41	2016	1	6	1	1	0	0	0	0	1	1	0	4	0	0	0	0	0	0	0	1	1	0
45	2016	1	12	1	0	1	0	0	0	1	1	0	5	0	0	0	0	0	0	0	1	1	1
29	2016	1	9	1	0	1	0	0	0	1	0	0	4	0	0	0	0	0	0	0	1	1	1
53	2016	1	15	1	1	0	0	0	0	1	1	1	4	0	0	0	0	0	0	0	1	1	1
24	2016	0	16	0	1	0	0	0	1	0	0	0	3	0	0	0	0	0	0	0	1	1	1
37	2016	1	15	1	1	0	0	0	0	1	1	1	4	0	0	0	0	0	0	0	1	1	1
27	2016	0	12	1	0	1	0	0	0	0	0	0	4	0	0	0	0	0	0	0	1
48	2016	1	9	1	0	0	1	0	1	0	1	0	5	0	0	0	0	0	0	0	1	1	1
27	2016	0	16	0	1	0	0	0	0	1	1	0	4	0	0	0	0	0	0	0	1	1	1
38	2016	1	16	1	0	1	0	0	1	0	1	0	4	0	0	0	0	0	0	0	1	1	1
68	2016	1	6	1	0	1	0	0	0	0	1	0	4	0	0	0	0	0	0	0	1
43	2016	1	9	1	0	1	0	0	0	1	0	0	4	0	0	0	0	0	0	0	1	0	0
29	2016	1	12	1	0	1	0	0	1	0	0	0	4	0	0	0	0	0	0	0	1	1	1
37	2016	1	9	1	1	0	0	0	0	1	1	0	4	0	0	0	0	0	0	0	1
35	2016	0	12	1	0	0	1	0	1	0	0	0	5	0	0	0	0	0	0	0	0	1	1
30	2016	1	16	1	1	0	0	0	0	1	1	0	4	0	0	0	0	0	0	0	1	1	1
47	2016	1	6	1	1	0	0	0	0	1	0	0	3	0	0	0	0	0	0	0	1	0	0
38	2016	1	9	1	0	0	1	0	0	1	1	0	3	0	0	0	0	0	0	0	1	0	0
45	2016	1	9	1	1	0	0	0	0	1	1	0	3	0	0	0	0	0	0	0	1
32	2016	1	9	0	0	1	0	0	1	0	1	0	4	0	0	0	0	0	0	0	1	1	1
24	2016	1	16	0	1	0	0	0	0	1	1	0	4	0	0	0	0	0	0	0	1
38	2016	0	16	1	1	0	0	1	0	0	0	0	4	0	0	0	0	0	0	0	0
45	2016	0	6	1	0	1	0	0	1	0	1	0	4	0	0	0	0	0	0	0	1	1	1
42	2016	1	12	1	1	0	0	0	0	1	1	0	4	0	0	0	0	0	0	0	1
50	2016	1	0	1	0	1	0	0	0	0	0	0	3	0	0	0	0	0	0	0	1
29	2016	1	15	0	0	1	0	0	1	0	0	0	4	0	0	0	0	0	0	0	1	1	1
60	2016	1	9	1	1	0	0	0	1	0	1	0	5	0	0	0	0	0	0	0	1	0	0
48	2016	0	9	1	0	0	1	0	0	0	1	0	4	0	0	0	0	0	0	0	1
43	2016	1	6	1	1	0	0	0	0	1	1	0	5	0	0	0	0	0	0	0	1
24	2016	0	15	1	0	0	1	0	1	0	0	0	3	0	0	0	0	0	0	0	1	1	1
38	2016	0	6	1	1	0	0	0	1	0	0	0	3	0	0	0	0	0	0	0	1	1	1
25	2016	1	9	0	0	1	0	0	1	0	0	0	4	0	0	0	0	0	0	0	1	1	1
43	2016	1	9	1	0	0	1	0	0	1	1	0	4	0	0	0	0	0	0	0	0	0.5	0.5
28	2016	0	16	0	0	1	0	0	1	0	0	0	4	0	0	0	0	0	0	0	1	1	1
33	2016	1	16	1	0	1	0	0	1	0	1	0	5	0	0	0	0	0	0	0	1	1	1
52	2016	1	9	1	1	0	0	0	0	1	1	0	5	0	0	0	0	0	0	0	1	1	1
24	2016	1	16	0	0	1	0	0	1	0	0	0	4	0	0	0	0	0	0	0	1	1	1
24	2016	1	6	0	0	0	1	0	0	1	1	0	3	0	0	0	0	0	0	0	1
43	2016	1	12	1	1	0	0	0	0	1	1	0	4	0	0	0	0	0	0	0	1
45	2016	1	6	1	0	0	1	0	0	1	0	0	5	0	0	0	0	0	0	0	1	0	0.5
24	2016	1	16	0	0	1	0	1	0	1	1	0	5	0	0	0	0	0	0	0	1	0	1
29	2016	0	15	1	0	0	0	0	0	1	1	1	5	0	0	0	0	0	0	0	1	0	0
28	2016	1	15	1	0	1	0	0	0	1	1	0	4	0	0	0	0	0	0	0	1	1	1
53	2016	1	6	1	0	1	0	1	0	1	1	0	4	0	0	0	0	0	0	0	1	1	1
47	2016	0	9	1	1	0	0	0	1	0	1	0	4	0	0	0	0	0	0	0	1	1	1
34	2016	0	9	1	0	0	0	0	0	0	1	0	3	0	0	0	0	0	0	0	1
28	2016	0	9	1	0	1	0	0	0	1	1	0	4	0	0	0	0	0	0	0	1	0	0
54	2016	1	6	1	0	1	0	0	0	1	1	0	4	0	0	0	0	0	0	0	1	0	0
27	2016	1	19	1	1	0	0	0	1	0	1	1	3	0	0	0	0	0	0	0	1	1	1
38	2016	1	9	1	0	1	0	0	0	1	1	0	4	0	0	0	0	0	0	0	1
44	2016	1	9	1	0	1	0	0	0	1	1	0	3	0	0	0	0	0	0	0	1	1	1
41	2016	0	9	1	1	0	0	0	1	0	1	0	4	0	0	0	0	0	0	0	0	0.5	0.5
33	2016	1	12	1	0	1	0	0	0	1	1	0	4	0	0	0	0	0	0	0	1
31	2016	1	12	1	1	0	0	0	1	0	1	0	5	0	0	0	0	0	0	0	1	1	1
41	2016	0	6	1	0	1	0	0	1	0	0	0	3	0	0	0	0	0	0	0	1	1	1
27	2016	0	9	1	0	1	0	0	0	0	0	0	5	0	0	0	0	0	0	0	1
47	2016	1	6	1	0	1	0	0	0	1	0	0	5	0	0	0	0	0	0	0	1	0	0
45	2016	1	12	1	1	0	0	0	0	1	1	0	4	0	0	0	0	0	0	0	1	0	0
44	2016	0	6	1	0	1	0	0	0	0	0	0	3	0	0	0	0	0	0	0	1
35	2016	0	6	1	1	0	0	0	0	0	1	0	4	0	0	0	0	0	0	0	1
23	2016	0	9	0	0	1	0	0	0	1	0	0	4	0	0	0	0	0	0	0	1	0	0.5
55	2016	1	6	1	0	1	0	0	1	0	0	0	4	0	0	0	0	0	0	0	1	1	1
20	2016	0	12	0	0	1	0	0	0	0	1	0	3	0	0	0	0	0	0	0	1
24	2016	1	9	1	1	0	0	0	1	0	1	0	4	0	0	0	0	0	0	0	1	1	0
36	2016	1	9	1	0	0	0	0	0	1	1	0	4	0	0	0	0	0	0	0	1
31	2016	1	12	1	1	0	0	0	1	0	1	0	4	0	0	0	0	0	0	0	1	1	1
51	2016	0	6	1	0	1	0	1	0	0	1	0	5	0	0	0	0	0	0	0	1
44	2016	0	9	1	0	1	0	0	0	1	1	0	4	0	0	0	0	0	0	0	1
58	2016	0	6	1	0	0	1	0	0	0	1	0	4	0	0	0	0	0	0	0	1
45	2016	1	9	1	0	1	0	0	0	1	1	0	3	0	0	0	0	0	0	0	1	0	0
44	2016	1	6	1	0	0	1	0	0	1	0	0	4	0	0	0	0	0	0	0	1	0.5	0.5
37	2016	1	9	1	0	1	0	0	0	1	1	0	3	0	0	0	0	0	0	0	1
31	2016	1	12	0	0	0	1	0	1	0	1	0	4	0	0	0	0	0	0	0	1	1	1
27	2016	1	12	1	0	0	1	0	1	0	0	0	5	0	0	0	0	0	0	0	1	0	0
23	2016	0	12	0	0	1	0	0	0	1	1	0	3	0	0	0	0	0	0	0	1	0	0
36	2016	1	12	1	0	1	0	0	1	0	1	0	4	0	0	0	0	0	0	0	1	1	1
34	2016	0	9	1	0	1	0	0	0	1	1	0	3	0	0	0	0	0	0	0	1	0	0
33	2016	1	14	1	0	1	0	0	0	1	1	0	3	0	0	0	0	0	0	0	1	1	1
51	2016	1	6	1	0	0	1	0	0	1	1	0	2	0	0	0	0	0	0	0	1	0	0
47	2016	0	6	1	1	0	0	0	0	0	1	0	4	0	0	0	0	0	0	0	1
39	2016	1	15	1	0	1	0	0	0	1	1	0	5	0	0	0	0	0	0	0	1
20	2016	0	12	0	1	0	0	1	0	1	1	0	3	0	0	0	0	0	0	0	1	0	0
28	2016	1	15	1	0	0	1	0	1	0	1	0	5	0	0	0	0	0	0	0	1	1	1
48	2016	0	9	1	1	0	0	0	1	0	1	0	4	0	0	0	0	0	0	0	1	0	0
37	2016	0	9	1	0	1	0	0	0	0	1	0	2	0	0	0	0	0	0	0	1
38	2016	1	9	1	0	1	0	0	1	0	1	0	5	0	0	0	0	0	0	0	1	1	1
31	2016	0	14	1	0	0	1	0	1	0	0	0	4	0	0	0	0	0	0	0	1	1	1
40	2016	0	9	1	0	1	0	0	1	0	1	0	3	0	0	0	0	0	0	0	1	0	0
24	2016	0	14	0	0	1	0	0	1	0	1	0	5	0	0	0	0	0	0	0	1	1	1
35	2016	0	12	1	0	0	0	0	0	1	1	0	5	0	0	0	0	0	0	0	1
20	2016	1	9	0	0	1	0	1	0	1	1	0	4	0	0	0	0	0	0	0	1
62	2016	0	12	1	0	1	0	0	0	1	0	0	4	0	0	0	0	0	0	0	0	0	0
49	2016	0	6	1	0	0	1	0	0	1	1	0	3	0	0	0	0	0	0	0	1	1	0
28	2016	1	12	1	1	0	0	0	1	0	1	0	5	0	0	0	0	0	0	0	1	1	1
43	2016	0	12	1	0	1	0	0	0	0	1	0	4	0	0	0	0	0	0	0	1
49	2016	0	9	1	1	0	0	0	0	0	0	0	5	0	0	0	0	0	0	0	1
36	2016	1	12	1	0	1	0	0	1	0	1	0	4	0	0	0	0	0	0	0	1	1	1
28	2016	0	15	1	1	0	0	0	1	0	1	0	4	0	0	0	0	0	0	0	1	1	1
33	2016	0	15	1	1	0	0	0	0	1	1	0	4	0	0	0	0	0	0	0	1	1	1
23	2016	0	9	0	1	0	0	0	0	1	1	0	4	0	0	0	0	0	0	0	1	0	0
51	2016	1	9	1	0	1	0	0	0	1	0	0	3	0	0	0	0	0	0	0	1	0.5	0.5
29	2016	0	9	1	0	1	0	1	0	1	1	0	5	0	0	0	0	0	0	0	1
30	2016	1	12	1	1	0	0	0	0	1	1	0	5	0	0	0	0	0	0	0	1	0	1
43	2016	1	9	1	0	1	0	0	0	1	1	0	5	0	0	0	0	0	0	0	1
21	2016	1	12	0	0	1	0	0	1	0	1	0	3	0	0	0	0	0	0	0	1	1	1
25	2016	1	9	1	0	1	0	0	0	0	1	0	4	0	0	0	0	0	0	0	1
29	2016	0	9	1	1	0	0	0	0	0	1	0	4	0	0	0	0	0	0	0	1
62	2016	0	6	1	1	0	0	0	0	1	1	0	4	0	0	0	0	0	0	0	1
27	2016	1	12	1	0	0	1	0	1	0	1	0	4	0	0	0	0	0	0	0	1	1	1
45	2016	1	12	1	0	0	1	0	0	1	0	0	4	0	0	0	0	0	0	0	1
55	2016	1	9	1	1	0	0	0	0	1	0	0	5	0	0	0	0	0	0	0	1	0	0
36	2016	0	9	1	0	1	0	0	1	0	1	0	4	0	0	0	0	0	0	0	1	1	1
25	2016	1	12	0	1	0	0	0	1	0	1	0	5	0	0	0	0	0	0	0	1	1	1
46	2016	1	9	1	0	1	0	0	0	1	1	0	3	0	0	0	0	0	0	0	1
22	2016	0	15	0	0	1	0	1	0	1	1	0	4	0	0	0	0	0	0	0	1	1	1
43	2016	1	9	1	1	0	0	0	0	1	1	0	4	0	0	0	0	0	0	0	1	1	1
45	2016	1	6	1	0	1	0	0	0	1	0	0	3	0	0	0	0	0	0	0	1	0.5	1
30	2016	0	16	1	0	0	1	0	1	0	1	1	4	0	0	0	0	0	0	0	1	1	1
26	2016	1	19	0	0	1	0	0	0	1	1	1	4	0	0	0	0	0	0	0	1	1	1
30	2016	1	15	1	1	0	0	0	0	1	0	0	4	0	0	0	0	0	0	0	0	1	1
37	2016	1	16	1	0	1	0	0	0	1	1	0	4	0	0	0	0	0	0	0	1	1	1
33	2016	1	9	0	0	0	1	0	0	1	0	0	4	0	0	0	0	0	0	0	1
49	2016	1	9	1	1	0	0	0	0	1	1	0	3	0	0	0	0	0	0	0	1
44	2016	1	9	1	0	0	1	0	1	0	1	0	3	0	0	0	0	0	0	0	1	1	0.5
48	2016	1	9	1	0	1	0	0	0	1	0	0	4	0	0	0	0	0	0	0	1	0	0
50	2016	1	9	1	0	0	1	0	0	1	1	0	4	0	0	0	0	0	0	0	1	1	1
27	2016	1	15	1	1	0	0	1	0	1	1	0	4	0	0	0	0	0	0	0	0	1	1
28	2016	0	16	1	0	1	0	0	1	0	1	0	4	0	0	0	0	0	0	0	1	1	1
47	2016	0	9	1	1	0	0	0	0	1	1	0	3	0	0	0	0	0	0	0	1	0	0
25	2016	1	14	1	0	1	0	0	1	0	0	0	4	0	0	0	0	0	0	0	1	0	0
40	2016	1	14	1	0	1	0	0	1	0	1	0	3	0	0	0	0	0	0	0	1
47	2016	1	9	1	0	1	0	0	0	1	1	0	4	0	0	0	0	0	0	0	1
41	2016	0	9	1	0	0	1	0	0	1	1	0	3	0	0	0	0	0	0	0	1	0	0
42	2016	1	15	1	1	0	0	0	0	1	1	0	4	0	0	0	0	0	0	0	1	1	1
22	2016	0	9	1	0	0	1	0	0	1	1	0	4	0	0	0	0	0	0	0	1	0	0
26	2016	0	12	1	0	0	1	0	0	0	0	0	5	0	0	0	0	0	0	0	1
34	2016	0	9	1	1	0	0	0	1	0	0	0	3	0	0	0	0	0	0	0	1	1	1
33	2016	1	9	1	0	1	0	0	1	0	1	0	4	0	0	0	0	0	0	0	1	1	1
35	2016	1	15	1	0	1	0	0	1	0	0	0	4	0	0	0	0	0	0	0	1	1	1
39	2016	0	12	1	0	1	0	0	0	1	0	0	4	0	0	0	0	0	0	0	1	1	1
33	2016	0	16	1	0	1	0	0	1	0	0	0	4	0	0	0	0	0	0	0	1	1	1
23	2016	0	15	0	0	1	0	0	1	0	1	0	3	0	0	0	0	0	0	0	1	1	1
45	2016	1	9	1	0	1	0	0	0	1	1	0	4	0	0	0	0	0	0	0	1	1	1
21	2016	0	15	0	0	0	0	0	1	0	1	0	4	0	0	0	0	0	0	0	0	1	1
47	2016	1	12	1	0	1	0	0	0	1	0	0	4	0	0	0	0	0	0	0	1	0	1
36	2016	0	15	1	1	0	0	0	0	1	1	0	4	0	0	0	0	0	0	0	1	1	1
48	2016	0	9	1	0	1	0	0	0	1	1	0	4	0	0	0	0	0	0	0	1
31	2016	0	9	1	0	1	0	0	0	1	1	0	5	0	0	0	0	0	0	0	1	1	0
54	2016	1	9	1	0	1	0	1	0	0	0	0	3	0	0	0	0	0	0	0	1
52	2016	0	9	1	1	0	0	0	0	1	0	0	4	0	0	0	0	0	0	0	1	0	0
24	2016	0	16	0	0	1	0	0	0	1	1	0	4	0	0	0	0	0	0	0	1	1	1
38	2016	1	9	1	0	1	0	0	0	1	1	1	4	0	0	0	0	0	0	0	1	1	1
22	2016	0	16	0	0	1	0	0	1	0	0	0	3	0	0	0	0	0	0	0	1	1	1
27	2016	1	12	0	0	1	0	0	1	0	1	0	3	0	0	0	0	0	0	0	1	1	1
38	2016	1	9	1	0	0	1	0	1	0	1	0	5	0	0	0	0	0	0	0	1	1	1
50	2016	1	9	1	0	1	0	0	0	1	1	0	4	0	0	0	0	0	0	0	1	1	1
26	2016	0	9	1	0	0	1	0	0	0	1	0	4	0	0	0	0	0	0	0	1
34	2016	1	6	1	0	1	0	0	0	1	0	0	3	0	0	0	0	0	0	0	1	0	0
40	2016	0	9	1	1	0	0	0	1	0	1	0	3	0	0	0	0	0	0	0	1	1	1
50	2016	0	6	1	0	1	0	0	0	1	1	0	4	0	0	0	0	0	0	0	1
34	2016	1	16	1	0	1	0	0	0	1	1	0	5	0	0	0	0	0	0	0	0	1	1
42	2016	1	9	1	1	0	0	0	0	1	1	0	3	0	0	0	0	0	0	0	1	0	0
42	2016	1	9	1	0	1	0	0	1	0	1	0	5	0	0	0	0	0	0	0	1	1	1
29	2016	1	15	1	0	1	0	0	0	1	1	0	4	0	0	0	0	0	0	0	1	1	1
31	2016	0	6	1	0	0	1	0	0	0	1	0	5	0	0	0	0	0	0	0	1
51	2016	1	0	1	0	1	0	0	1	0	0	0	4	0	0	0	0	0	0	0	1	0	0
36	2016	1	12	1	0	1	0	1	1	0	1	0	5	0	0	0	0	0	0	0	1	1	1
33	2016	1	15	1	0	0	1	0	0	1	1	0	4	0	0	0	0	0	0	0	0	1	0
22	2016	1	12	0	0	0	1	0	0	1	0	0	4	0	0	0	0	0	0	0	1	1	1
23	2016	0	6	1	0	0	1	0	0	1	1	0	4	0	0	0	0	0	0	0	1
33	2016	1	9	1	1	0	0	0	1	0	1	0	5	0	0	0	0	0	0	0	1	1	1
46	2016	1	6	1	0	1	0	0	1	0	1	0	4	0	0	0	0	0	0	0	1	1	1
58	2016	1	9	1	1	0	0	0	0	1	1	0	5	0	0	0	0	0	0	0	1	0	1
66	2016	1	6	1	1	0	0	0	0	0	0	0	3	0	0	0	0	0	0	0	1
25	2016	1	9	1	0	1	0	0	0	1	0	0	3	0	0	0	0	0	0	0	1	0	0
37	2016	1	12	1	0	0	1	0	0	1	1	0	5	0	0	0	0	0	0	0	1	1	0
24	2016	1	15	0	1	0	0	0	0	0	0	0	5	0	0	0	0	0	0	0	1
34	2016	1	9	0	0	1	0	0	0	1	0	0	4	0	0	0	0	0	0	0	1	0	0
52	2016	1	6	1	0	1	0	0	1	0	0	0	3	0	0	0	0	0	0	0	1	1	1
46	2016	1	6	1	1	0	0	0	0	1	1	0	3	0	0	0	0	0	0	0	1
20	2016	0	15	0	0	1	0	0	1	0	1	0	5	0	0	0	0	0	0	0	1	1	1
43	2016	1	9	1	1	0	0	0	0	1	1	0	4	0	0	0	0	0	0	0	1
41	2016	0	9	1	0	0	1	0	0	0	1	0	4	0	0	0	0	0	0	0	1
33	2016	0	16	0	1	0	0	0	0	1	0	1	5	0	0	0	0	0	0	0	0	1	1
30	2016	0	15	1	0	1	0	0	1	0	1	0	4	0	0	0	0	0	0	0	1	1	1
33	2016	1	15	1	0	1	0	0	1	0	1	0	3	0	0	0	0	0	0	0	1	1	1
58	2016	1	0	1	0	1	0	0	0	1	0	0	4	0	0	0	0	0	0	0	1	0	0
34	2016	0	12	1	0	1	0	0	0	1	1	0	4	0	0	0	0	0	0	0	1	1	1
34	2016	0	15	1	1	0	0	0	0	1	1	0	4	0	0	0	0	0	0	0	1	1	1
31	2016	0	12	1	0	0	1	0	0	1	1	0	5	0	0	0	0	0	0	0	1	0	0
19	2016	1	9	0	0	1	0	0	0	1	0	0	5	0	0	0	0	0	0	0	1	0	1
22	2016	1	14	0	1	0	0	0	0	1	0	0	4	0	0	0	0	0	0	0	0	1	1
45	2016	1	9	1	0	1	0	0	0	1	1	0	5	0	0	0	0	0	0	0	1	0	0
50	2016	0	6	1	0	1	0	0	0	1	1	0	3	0	0	0	0	0	0	0	1
44	2016	0	9	1	0	1	0	0	1	0	1	0	4	0	0	0	0	0	0	0	0	1	1
27	2016	1	16	1	0	0	0	0	0	1	1	1	4	0	0	0	0	0	0	0	1	1	1
27	2016	0	12	1	0	1	0	0	0	0	1	0	4	0	0	0	0	0	0	0	1
26	2016	1	16	0	0	1	0	0	1	0	0	0	3	0	0	0	0	0	0	0	1	1	1
44	2016	1	9	1	0	1	0	0	0	1	1	0	4	0	0	0	0	0	0	0	1	1	1
37	2016	0	15	1	0	1	0	0	0	1	1	0	3	0	0	0	0	0	0	0	1	1	0
47	2016	0	9	1	1	0	0	0	0	1	0	0	4	0	0	0	0	0	0	0	1
28	2016	0	16	0	1	0	0	0	1	0	0	0	4	0	0	0	0	0	0	0	1	1	1
50	2016	0	9	1	1	0	0	0	0	1	1	0	4	0	0	0	0	0	0	0	1	0	0
29	2016	1	9	1	0	0	1	0	1	0	1	0	5	0	0	0	0	0	0	0	1	1	1
46	2016	0	6	1	1	0	0	0	0	1	0	0	3	0	0	0	0	0	0	0	1	0	0
31	2016	1	9	1	0	1	0	0	0	1	0	0	4	0	0	0	0	0	0	0	1	1	1
26	2016	1	12	1	0	1	0	0	0	1	1	0	4	0	0	0	0	0	0	0	1	0.5	0.5
29	2016	0	12	1	1	0	0	0	0	1	1	0	5	0	0	0	0	0	0	0	1	1	1
46	2016	1	12	1	1	0	0	0	0	1	1	0	4	0	0	0	0	0	0	0	1
41	2016	1	6	1	1	0	0	0	1	0	1	0	4	0	0	0	0	0	0	0	1	1	1
47	2016	1	9	1	1	0	0	0	0	1	0	0	3	0	0	0	0	0	0	0	1	0	0
50	2016	1	9	1	0	1	0	0	0	1	1	0	4	0	0	0	0	0	0	0	1	0	0
33	2016	1	12	1	1	0	0	0	0	1	1	0	5	0	0	0	0	0	0	0	1	1	1
27	2016	1	9	1	1	0	0	0	1	0	1	0	5	0	0	0	0	0	0	0	1	0	0
28	2016	1	15	1	1	0	0	0	0	1	1	1	4	0	0	0	0	0	0	0	1	1	1
48	2016	1	9	1	0	0	1	0	0	1	0	0	3	0	0	0	0	0	0	0	1	0.5	0
49	2016	0	9	1	1	0	0	0	0	0	1	0	4	0	0	0	0	0	0	0	1
39	2016	1	9	1	1	0	0	0	1	0	0	0	5	0	0	0	0	0	0	0	1	1	1
56	2016	1	6	1	1	0	0	0	0	1	1	0	4	0	0	0	0	0	0	0	1	0	1
24	2016	1	15	0	0	1	0	0	0	1	0	0	5	0	0	0	0	0	0	0	1	0	0
37	2016	1	9	1	0	1	0	0	1	0	0	0	5	0	0	0	0	0	0	0	1	1	1
44	2016	0	6	1	0	0	1	0	0	0	1	0	4	0	0	0	0	0	0	0	1
43	2016	0	12	1	1	0	0	0	0	1	1	0	4	0	0	0	0	0	0	0	1	1	1
26	2016	1	12	0	1	0	0	0	0	1	0	0	3	0	0	0	0	0	0	0	1	0	0
49	2016	0	9	1	1	0	0	0	0	1	1	0	3	0	0	0	0	0	0	0	1
48	2016	0	9	1	0	1	0	0	0	1	1	0	4	0	0	0	0	0	0	0	1	0	0
27	2016	0	15	1	0	1	0	0	1	0	1	0	5	0	0	0	0	0	0	0	1	1	1
27	2016	0	9	1	1	0	0	0	1	0	1	0	4	0	0	0	0	0	0	0	1	1	1
46	2016	1	9	1	0	1	0	0	0	1	0	0	5	0	0	0	0	0	0	0	1	0	0
23	2016	1	9	0	1	0	0	1	0	1	1	0	5	0	0	0	0	0	0	0	0	1	1
36	2016	1	9	1	0	1	0	0	0	1	1	0	4	0	0	0	0	0	0	0	1
30	2016	1	15	1	0	1	0	0	0	1	1	0	4	0	0	0	0	0	0	0	1	0	0
42	2016	1	9	1	0	1	0	0	1	0	1	0	4	0	0	0	0	0	0	0	1	1	1
41	2016	1	9	1	0	1	0	0	0	1	0	0	5	0	0	0	0	0	0	0	1	0	0
27	2016	1	16	1	1	0	0	0	1	0	1	0	5	0	0	0	0	0	0	0	1	1	1
24	2016	1	9	0	0	1	0	0	0	1	0	0	4	0	0	0	0	0	0	0	1	0.5	0.5
42	2016	1	9	0	0	1	0	0	0	1	0	0	4	0	0	0	0	0	0	0	1	0	0
35	2016	1	9	1	1	0	0	0	0	1	1	0	4	0	0	0	0	0	0	0	1	0	0
59	2016	1	6	1	0	1	0	0	0	1	0	0	5	0	0	0	0	0	0	0	1	0	0
23	2016	1	9	0	0	1	0	0	1	0	1	0	5	0	0	0	0	0	0	0	1	1	1
43	2016	1	9	1	0	1	0	0	0	1	1	0	4	0	0	0	0	0	0	0	1
33	2016	1	12	1	0	0	1	0	1	0	1	0	4	0	0	0	0	0	0	0	1	1	1
52	2016	1	6	1	0	1	0	0	0	1	1	0	4	0	0	0	0	0	0	0	1
29	2016	1	9	1	0	1	0	0	1	0	0	0	4	0	0	0	0	0	0	0	1	1	1
39	2016	0	15	1	0	1	0	0	1	0	1	0	4	0	0	0	0	0	0	0	1	1	1
24	2016	1	9	1	0	1	0	0	0	1	1	0	3	0	0	0	0	0	0	0	1	1	1
30	2016	1	9	1	1	0	0	0	1	0	1	0	5	0	0	0	0	0	0	0	1	1	1
50	2016	0	6	1	1	0	0	0	0	1	1	0	3	0	0	0	0	0	0	0	1
24	2016	1	9	0	0	0	1	0	1	0	1	0	5	0	0	0	0	0	0	0	1	1	1
24	2016	0	12	0	0	1	0	0	1	0	0	0	4	0	0	0	0	0	0	0	1	1	1
48	2016	1	9	1	0	0	1	0	1	0	1	0	4	0	0	0	0	0	0	0	1	1	1
42	2016	1	9	1	0	0	1	0	1	0	1	0	3	0	0	0	0	0	0	0	1	1	1
18	2016	1	9	0	0	0	1	0	0	1	1	0	4	0	0	0	0	0	0	0	1	0	0
32	2016	0	9	1	0	1	0	0	0	0	1	0	5	0	0	0	0	0	0	0	1
45	2016	1	6	1	1	0	0	0	0	1	1	0	3	0	0	0	0	0	0	0	1
20	2016	0	9	0	0	1	0	1	0	0	0	0	5	0	0	0	0	0	0	0	1
23	2016	0	15	0	0	1	0	0	0	1	1	0	4	0	0	0	0	0	0	0	1	0	0.5
60	2016	1	6	1	0	1	0	0	0	0	1	0	4	0	0	0	0	0	0	0	1
32	2016	1	9	0	1	0	0	0	1	0	0	0	5	0	0	0	0	0	0	0	1	1	1
40	2016	0	9	1	0	1	0	0	0	0	1	0	4	0	0	0	0	0	0	0	1
27	2016	1	6	1	0	1	0	0	1	0	0	0	5	0	0	0	0	0	0	0	1	1	1
48	2016	0	9	1	1	0	0	0	0	1	1	0	4	0	0	0	0	0	0	0	1	1	1
37	2016	1	9	1	1	0	0	0	0	1	0	0	4	0	0	0	0	0	0	0	1	1	1
34	2016	0	16	1	1	0	0	0	0	0	1	1	4	0	0	0	0	0	0	0	0
50	2016	0	9	1	1	0	0	0	0	1	1	0	3	0	0	0	0	0	0	0	0	0	0
29	2016	0	9	1	0	1	0	0	0	1	1	0	4	0	0	0	0	0	0	0	1	0.5	0
30	2016	0	9	1	1	0	0	0	0	1	1	0	4	0	0	0	0	0	0	0	1
32	2016	1	9	1	0	1	0	0	0	1	1	0	4	0	0	0	0	0	0	0	1	0	1
37	2016	1	9	1	0	1	0	0	0	1	1	0	3	0	0	0	0	0	0	0	1	1	0.5
48	2016	0	9	1	0	0	1	0	0	1	1	0	4	0	0	0	0	0	0	0	1	0	0
30	2016	1	9	1	1	0	0	0	1	0	1	0	3	0	0	0	0	0	0	0	1	1	1
46	2016	0	9	1	1	0	0	0	0	1	1	0	5	0	0	0	0	0	0	0	1	0	0
33	2016	0	15	1	1	0	0	0	0	0	1	0	4	0	0	0	0	0	0	0	1
51	2016	0	6	1	1	0	0	0	0	1	0	0	3	0	0	0	0	0	0	0	1	0	0
29	2016	0	15	1	0	1	0	1	0	1	1	0	4	0	0	0	0	0	0	0	1	1	1
27	2016	0	16	0	0	1	0	0	1	0	1	0	4	0	0	0	0	0	0	0	1	1	1
21	2016	1	15	0	0	1	0	1	0	1	1	0	4	0	0	0	0	0	0	0	0	1	1
34	2016	1	9	1	0	1	0	0	1	0	1	0	4	0	0	0	0	0	0	0	1	1	1
49	2016	0	12	1	0	1	0	0	1	0	1	0	4	0	0	0	0	0	0	0	1	1	1
31	2016	1	15	1	0	1	0	0	0	1	1	0	4	0	0	0	0	0	0	0	1	1	1
27	2016	1	12	1	0	0	1	0	1	0	1	0	4	0	0	0	0	0	0	0	1	0	0
39	2016	0	9	1	0	0	1	0	1	0	1	0	3	0	0	0	0	0	0	0	1	1	1
61	2016	1	6	1	0	0	1	0	0	0	0	0	4	0	0	0	0	0	0	0	1
31	2016	0	16	1	1	0	0	0	1	0	1	0	4	0	0	0	0	0	0	0	1	1	1
36	2016	1	12	1	1	0	0	0	1	0	1	0	5	0	0	0	0	0	0	0	1	1	1
37	2016	1	9	1	0	1	0	0	1	0	1	0	4	0	0	0	0	0	0	0	1	0	0
19	2016	1	9	0	0	1	0	1	0	1	0	0	4	0	0	0	0	0	0	0	1	1	1
31	2016	0	16	0	0	1	0	0	1	0	0	0	4	0	0	0	0	0	0	0	1	1	1
36	2016	0	12	1	0	1	0	0	0	0	1	0	4	0	0	0	0	0	0	0	1
26	2016	0	9	1	0	1	0	0	1	0	0	0	4	0	0	0	0	0	0	0	1	1	1
33	2016	1	12	1	0	1	0	0	0	1	0	0	4	0	0	0	0	0	0	0	1	0	0
51	2016	1	9	1	0	1	0	0	0	0	1	0	5	0	0	0	0	0	0	0	1
31	2016	1	16	1	1	0	0	0	0	1	1	0	5	0	0	0	0	0	0	0	1	1	1
47	2016	1	9	1	0	1	0	0	0	1	1	0	4	0	0	0	0	0	0	0	1	0	0
31	2016	1	9	1	0	1	0	0	1	0	1	0	4	0	0	0	0	0	0	0	1	1	1
27	2016	1	15	0	1	0	0	0	1	0	1	0	3	0	0	0	0	0	0	0	1	1	1
31	2016	0	9	1	0	0	1	0	0	0	0	0	5	0	0	0	0	0	0	0	1
25	2016	0	15	1	1	0	0	0	0	1	1	0	4	0	0	0	0	0	0	0	1	1	1
51	2016	0	9	1	1	0	0	0	0	1	1	0	4	0	0	0	0	0	0	0	1	1	1
65	2017	0	6	1	0	1	0	1	0	0	1	0	4	0	0	0	0	0	0	0	1
28	2017	1	16	1	0	1	0	0	0	1	0	0	5	0	0	0	0	0	0	0	1	0.5	0.5
28	2017	1	12	1	0	0	1	0	0	1	1	0	4	0	0	0	0	0	0	0	1	1	1
25	2017	1	9	0	0	1	0	0	0	1	0	0	5	0	0	0	0	0	0	0	1	0	0
32	2017	1	15	1	1	0	0	0	1	0	1	0	5	0	0	0	0	0	0	0	1	1	1
48	2017	1	9	1	1	0	0	0	0	1	0	0	5	0	0	0	0	0	0	0	1	0.5	0.5
33	2017	0	9	1	1	0	0	0	0	0	1	0	4	0	0	0	0	0	0	0	1
64	2017	1	0	1	0	0	1	0	0	1	0	0	4	0	0	0	0	0	0	0	1	0	0
45	2017	1	6	1	0	1	0	0	0	1	1	0	3	0	0	0	0	0	0	0	1	0.5	0.5
27	2017	1	9	1	0	1	0	0	1	0	1	0	5	0	0	0	0	0	0	0	1	1	1
59	2017	1	0	1	0	1	0	0	0	1	0	0	3	0	0	0	0	0	0	0	1	0.5	1
61	2017	0	9	1	0	1	0	0	0	0	0	0	4	0	0	0	0	0	0	0	1
27	2017	0	9	1	0	0	1	0	0	0	1	0	3	0	0	0	0	0	0	0	1
40	2017	0	9	1	0	1	0	0	1	0	1	0	4	0	0	0	0	0	0	0	1	1	1
63	2017	0	0	1	1	0	0	0	0	1	1	0	5	0	0	0	0	0	0	0	1
30	2017	1	9	1	0	1	0	0	0	1	1	0	4	0	0	0	0	0	0	0	1	1	1
31	2017	0	12	1	0	1	0	0	0	1	1	0	3	0	0	0	0	0	0	0	1	0	0
27	2017	1	12	0	0	1	0	0	1	0	0	0	3	0	0	0	0	0	0	0	1	1	1
30	2017	0	9	1	0	1	0	0	0	0	1	0	5	0	0	0	0	0	0	0	1
22	2017	0	15	0	1	0	0	0	1	0	0	0	4	0	0	0	0	0	0	0	1	1	1
29	2017	0	16	1	0	1	0	0	0	1	1	1	4	0	0	0	0	0	0	0	1	1	1
41	2017	1	12	0	0	1	0	0	0	1	1	0	5	0	0	0	0	0	0	0	0	0	0
53	2017	1	6	1	0	0	1	0	1	0	1	0	4	0	0	0	0	0	0	0	1	0	0
49	2017	0	6	1	0	0	1	0	1	0	1	0	4	0	0	0	0	0	0	0	1	0	0
55	2017	1	9	1	1	0	0	0	0	1	1	0	4	0	0	0	0	0	0	0	1	0	1
23	2017	0	12	1	1	0	0	0	0	1	1	0	4	0	0	0	0	0	0	0	1
27	2017	0	12	0	0	1	0	0	0	1	1	0	4	0	0	0	0	0	0	0	1	1	1
48	2017	1	9	1	0	0	1	0	1	0	1	0	3	0	0	0	0	0	0	0	1	1	1
47	2017	0	9	1	1	0	0	0	0	1	1	0	4	0	0	0	0	0	0	0	1
39	2017	1	12	1	0	0	1	0	0	1	1	0	4	0	0	0	0	0	0	0	1	1	0
22	2017	0	16	0	0	0	0	0	0	1	0	0	5	0	0	0	0	0	0	0	0	1	1
21	2017	1	9	0	0	0	1	0	1	0	1	0	4	0	0	0	0	0	0	0	1	1	1
50	2017	1	9	1	1	0	0	0	0	1	1	0	5	0	0	0	0	0	0	0	1	1	1
35	2017	1	9	1	0	1	0	0	1	0	1	0	4	0	0	0	0	0	0	0	1	1	1
30	2017	1	9	1	0	1	0	0	1	0	0	0	3	0	0	0	0	0	0	0	1	1	1
48	2017	0	9	1	0	1	0	0	0	1	1	0	4	0	0	0	0	0	0	0	0	1	1
28	2017	0	12	1	0	0	0	0	0	0	1	0	4	0	0	0	0	0	0	0	1
30	2017	1	12	1	0	0	1	0	0	1	0	0	4	0	0	0	0	0	0	0	1
25	2017	1	12	0	0	0	1	0	1	0	1	0	5	0	0	0	0	0	0	0	1	1	1
69	2017	1	9	1	0	1	0	0	0	0	1	0	4	0	0	0	0	0	0	0	1
24	2017	0	15	0	0	1	0	0	1	0	1	0	4	0	0	0	0	0	0	0	1	1	1
20	2017	0	12	0	1	0	0	1	0	1	1	0	4	0	0	0	0	0	0	0	1	1	1
40	2017	0	6	1	0	0	1	0	1	0	0	0	4	0	0	0	0	0	0	0	1	1	1
31	2017	1	12	1	0	0	1	0	0	1	1	0	4	0	0	0	0	0	0	0	1	0	0
58	2017	1	12	1	1	0	0	0	0	1	0	0	4	0	0	0	0	0	0	0	1	1	0.5
46	2017	1	9	1	0	1	0	0	0	1	0	0	4	0	0	0	0	0	0	0	1	0	0
39	2017	1	15	1	1	0	0	0	1	0	1	1	5	0	0	0	0	0	0	0	1	1	1
51	2017	0	9	1	1	0	0	0	0	1	1	0	4	0	0	0	0	0	0	0	1
36	2017	0	16	1	0	1	0	0	0	1	1	0	5	0	0	0	0	0	0	0	1	1	1
39	2017	1	15	1	0	0	1	0	0	1	1	0	5	0	0	0	0	0	0	0	1	1	1
53	2017	1	9	1	0	0	1	0	0	1	1	0	3	0	0	0	0	0	0	0	1	0	1
21	2017	1	9	0	0	1	0	0	0	1	0	0	4	0	0	0	0	0	0	0	1	1	0
57	2017	0	6	1	0	1	0	0	0	0	0	0	4	0	0	0	0	0	0	0	1
43	2017	1	9	1	0	1	0	0	0	1	1	0	3	0	0	0	0	0	0	0	1	1	1
46	2017	1	9	1	1	0	0	0	1	0	1	0	4	0	0	0	0	0	0	0	1	1	1
23	2017	1	12	0	1	0	0	0	1	0	1	0	4	0	0	0	0	0	0	0	1	1	1
39	2017	0	15	1	1	0	0	0	0	1	0	0	4	0	0	0	0	0	0	0	1
49	2017	0	6	1	0	1	0	0	0	1	1	0	4	0	0	0	0	0	0	0	1	1	0
33	2017	1	15	1	0	1	0	0	1	0	1	0	4	0	0	0	0	0	0	0	1	1	1
55	2017	0	0	1	1	0	0	0	0	1	1	0	5	0	0	0	0	0	0	0	1	0	0
47	2017	0	12	1	0	1	0	0	1	0	1	0	5	0	0	0	0	0	0	0	1	1	1
18	2017	1	9	0	0	0	1	0	0	1	0	0	4	0	0	0	0	0	0	0	1	0	0
37	2017	0	9	1	1	0	0	0	0	1	0	0	4	0	0	0	0	0	0	0	1	0	0
58	2017	1	12	1	0	0	1	0	0	0	0	0	3	0	0	0	0	0	0	0	1
27	2017	0	16	0	1	0	0	0	1	0	0	0	5	0	0	0	0	0	0	0	1	1	1
42	2017	1	9	1	0	1	0	0	1	0	1	0	4	0	0	0	0	0	0	0	1
26	2017	0	16	0	1	0	0	0	0	1	0	0	3	0	0	0	0	0	0	0	1	1	1
25	2017	1	12	0	0	1	0	0	0	1	1	0	5	0	0	0	0	0	0	0	1	1	1
28	2017	1	9	1	0	1	0	0	0	1	1	0	4	0	0	0	0	0	0	0	1
52	2017	1	6	1	0	1	0	1	0	1	1	0	4	0	0	0	0	0	0	0	1	1	1
27	2017	0	12	1	0	1	0	0	0	1	1	0	5	0	0	0	0	0	0	0	1	1	1
44	2017	1	6	1	0	0	1	0	1	0	0	0	4	0	0	0	0	0	0	0	1	1	1
59	2017	1	0	1	1	0	0	0	0	1	1	0	3	0	0	0	0	0	0	0	1	0	0
22	2017	1	9	0	0	0	1	0	0	1	0	0	5	0	0	0	0	0	0	0	1	0	1
51	2017	1	9	1	0	1	0	0	0	1	1	0	4	0	0	0	0	0	0	0	1	1	1
50	2017	1	9	1	1	0	0	0	0	1	1	0	4	0	0	0	0	0	0	0	1	0	1
27	2017	0	16	0	0	0	0	0	1	0	1	0	4	0	0	0	0	0	0	0	1	1	1
53	2017	1	12	1	0	1	0	0	0	1	1	0	4	0	0	0	0	0	0	0	1	0.5	0.5
32	2017	1	12	1	1	0	0	0	0	1	1	0	3	0	0	0	0	0	0	0	1	1	1
26	2017	0	9	1	0	1	0	0	1	0	1	0	4	0	0	0	0	0	0	0	1	1	1
46	2017	0	9	1	1	0	0	0	0	1	1	0	4	0	0	0	0	0	0	0	0	0	0
21	2017	0	9	0	0	1	0	0	0	1	0	0	4	0	0	0	0	0	0	0	1	0	0
25	2017	1	12	1	1	0	0	0	1	0	0	0	4	0	0	0	0	0	0	0	1	1	1
53	2017	0	9	1	1	0	0	0	0	1	1	0	4	0	0	0	0	0	0	0	1	0	0
27	2017	1	9	1	0	1	0	0	0	1	1	0	4	0	0	0	0	0	0	0	1	1	1
39	2017	1	9	1	0	1	0	0	0	1	1	0	4	0	0	0	0	0	0	0	1
36	2017	0	12	1	0	0	1	0	1	0	0	0	4	0	0	0	0	0	0	0	0	1	1
35	2017	0	12	1	0	1	0	0	0	1	1	0	4	0	0	0	0	0	0	0	1	1	1
24	2017	0	9	1	1	0	0	0	0	1	0	0	3	0	0	0	0	0	0	0	1	0	0
47	2017	1	9	1	1	0	0	0	0	1	1	0	5	0	0	0	0	0	0	0	1	1	0.5
53	2017	1	9	1	0	0	1	0	0	1	0	0	4	0	0	0	0	0	0	0	1	0	1
37	2017	1	12	1	0	1	0	0	0	1	1	0	5	0	0	0	0	0	0	0	1
51	2017	1	6	1	0	1	0	0	0	1	0	0	4	0	0	0	0	0	0	0	1	0	1
51	2017	1	6	1	0	1	0	0	0	1	1	0	4	0	0	0	0	0	0	0	1	0	0
23	2017	0	9	1	0	1	0	0	0	1	1	0	4	0	0	0	0	0	0	0	1
64	2017	1	14	1	1	0	0	0	0	0	0	0	3	0	0	0	0	0	0	0	1
39	2017	0	9	1	0	1	0	0	0	1	1	0	4	0	0	0	0	0	0	0	1	0	0
25	2017	1	16	0	0	1	0	1	0	1	1	0	4	0	0	0	0	0	0	0	1	0.5	0
59	2017	1	9	1	0	0	1	0	1	0	0	0	4	0	0	0	0	0	0	0	1	0	0
47	2017	1	9	1	1	0	0	0	1	0	1	0	4	0	0	0	0	0	0	0	1	1	1
24	2017	0	9	1	1	0	0	0	1	0	0	0	4	0	0	0	0	0	0	0	1	1	1
24	2017	0	12	0	0	0	1	0	1	0	1	0	4	0	0	0	0	0	0	0	1	1	0.5
24	2017	0	15	0	1	0	0	0	0	1	1	0	5	0	0	0	0	0	0	0	1	1	1
22	2017	0	9	1	0	1	0	0	0	0	1	0	5	0	0	0	0	0	0	0	1
34	2017	1	16	0	0	1	0	0	1	0	1	0	4	0	0	0	0	0	0	0	1	1	1
29	2017	1	14	1	1	0	0	0	1	0	1	0	5	0	0	0	0	0	0	0	1	1	1
47	2017	1	9	1	0	1	0	0	0	1	0	0	4	0	0	0	0	0	0	0	1
28	2017	0	12	1	1	0	0	0	0	0	1	0	5	0	0	0	0	0	0	0	1
41	2017	0	9	1	0	1	0	0	0	1	1	0	3	0	0	0	0	0	0	0	1	0	0
39	2017	1	15	1	1	0	0	0	0	1	1	0	4	0	0	0	0	0	0	0	1
39	2017	1	9	1	0	1	0	0	0	1	1	0	4	0	0	0	0	0	0	0	1
27	2017	1	12	1	1	0	0	0	1	0	1	0	5	0	0	0	0	0	0	0	1	1	1
24	2017	1	9	0	0	1	0	0	0	1	1	0	3	0	0	0	0	0	0	0	1	1	0.5
49	2017	0	6	1	0	1	0	0	0	1	1	0	4	0	0	0	0	0	0	0	1	1	1
55	2017	1	9	1	1	0	0	0	0	1	1	0	4	0	0	0	0	0	0	0	1	1	1
35	2017	0	15	1	0	1	0	0	0	1	1	0	4	0	0	0	0	0	0	0	1	1	1
28	2017	0	9	1	0	1	0	0	0	1	1	0	4	0	0	0	0	0	0	0	1	1	0
53	2017	0	6	1	1	0	0	1	0	0	0	0	5	0	0	0	0	0	0	0	1
23	2017	0	9	1	1	0	0	0	0	0	1	0	4	0	0	0	0	0	0	0	1
47	2017	0	9	1	1	0	0	0	0	1	1	0	4	0	0	0	0	0	0	0	1	1	1
51	2017	1	6	1	0	1	0	0	1	0	0	0	4	0	0	0	0	0	0	0	1	1	1
24	2017	0	15	0	1	0	0	0	0	1	0	0	4	0	0	0	0	0	0	0	1	1	1
24	2017	1	16	0	0	1	0	0	1	0	1	0	5	0	0	0	0	0	0	0	1	1	1
40	2017	0	6	1	0	1	0	0	0	1	1	0	4	0	0	0	0	0	0	0	1	1	1
29	2017	0	9	1	0	0	1	0	1	0	1	0	4	0	0	0	0	0	0	0	1	1	1
33	2017	1	9	1	0	1	0	0	0	1	1	0	4	0	0	0	0	0	0	0	1
37	2017	1	9	1	0	1	0	0	1	0	1	0	4	0	0	0	0	0	0	0	1	1	1
30	2017	0	9	1	0	1	0	0	0	1	1	0	5	0	0	0	0	0	0	0	1	0	0
37	2017	1	9	1	0	1	0	0	0	1	1	0	5	0	0	0	0	0	0	0	1
36	2017	1	9	1	0	1	0	0	0	1	1	0	4	0	0	0	0	0	0	0	1
40	2017	1	9	1	1	0	0	0	0	1	1	0	5	0	0	0	0	0	0	0	1	1	1
35	2017	1	14	1	0	1	0	0	0	1	1	0	3	0	0	0	0	0	0	0	1	1	1
53	2017	0	6	1	0	1	0	0	0	1	1	0	4	0	0	0	0	0	0	0	1	0	0
34	2017	0	16	1	1	0	0	0	0	0	1	0	4	0	0	0	0	0	0	0	0
40	2017	0	9	1	1	0	0	0	0	1	1	0	4	0	0	0	0	0	0	0	1
39	2017	1	15	1	0	1	0	0	0	1	1	0	4	0	0	0	0	0	0	0	1
40	2017	0	6	1	0	0	1	0	1	0	1	0	5	0	0	0	0	0	0	0	1	1	1
43	2017	0	9	1	0	1	0	0	0	1	1	0	5	0	0	0	0	0	0	0	1	1	0.5
26	2017	1	12	1	1	0	0	0	1	0	0	0	5	0	0	0	0	0	0	0	1	1	1
39	2017	1	9	1	0	1	0	0	1	0	0	0	5	0	0	0	0	0	0	0	1	1	1
47	2017	1	9	1	0	0	1	0	1	0	1	0	3	0	0	0	0	0	0	0	1	0	0
28	2017	1	9	0	0	1	0	0	1	0	0	0	4	0	0	0	0	0	0	0	1	0	0
50	2017	1	12	1	1	0	0	0	0	1	1	0	3	0	0	0	0	0	0	0	1	1	1
25	2017	0	9	1	0	1	0	0	0	0	0	0	5	0	0	0	0	0	0	0	1
27	2017	1	15	0	0	1	0	0	1	0	1	0	3	0	0	0	0	0	0	0	1	1	1
26	2017	1	12	0	0	0	1	0	1	0	1	0	4	0	0	0	0	0	0	0	1	1	1
39	2017	0	9	1	0	1	0	0	0	1	0	0	4	0	0	0	0	0	0	0	1	0	0
44	2017	0	12	1	1	0	0	0	0	1	1	0	4	0	0	0	0	0	0	0	1	0	1
29	2017	0	16	1	1	0	0	0	0	1	1	0	4	0	0	0	0	0	0	0	0
50	2017	1	9	1	0	1	0	0	0	1	1	0	4	0	0	0	0	0	0	0	1
49	2017	1	9	1	1	0	0	0	1	0	1	0	4	0	0	0	0	0	0	0	1	1	1
19	2017	1	9	0	0	1	0	0	0	1	0	0	4	0	0	0	0	0	0	0	1	0	0
32	2017	0	12	1	0	0	1	0	0	0	1	0	4	0	0	0	0	0	0	0	1
34	2017	1	9	1	0	1	0	0	0	1	1	0	3	0	0	0	0	0	0	0	1	1	1
26	2017	0	16	0	0	1	0	0	0	1	1	0	4	0	0	0	0	0	0	0	0	1	1
44	2017	1	6	1	0	1	0	0	0	1	1	0	3	0	0	0	0	0	0	0	1	0	1
42	2017	1	12	1	0	0	1	0	0	1	1	0	4	0	0	0	0	0	0	0	1
53	2017	0	9	1	0	1	0	1	0	0	0	0	5	0	0	0	0	0	0	0	1
19	2017	1	9	0	0	1	0	0	0	1	1	0	4	0	0	0	0	0	0	0	1	0.5	0.5
34	2017	1	16	1	0	1	0	0	1	0	1	0	5	0	0	0	0	0	0	0	1	1	1
24	2017	1	15	0	1	0	0	0	1	0	0	0	4	0	0	0	0	0	0	0	1	1	1
38	2017	1	9	0	0	1	0	0	0	1	1	0	4	0	0	0	0	0	0	0	1
38	2017	1	9	1	0	1	0	0	1	0	1	0	5	0	0	0	0	0	0	0	1	1	1
50	2017	1	9	1	1	0	0	0	0	1	1	0	4	0	0	0	0	0	0	0	1
63	2017	0	6	1	1	0	0	0	0	1	1	0	3	0	0	0	0	0	0	0	1	0	0
30	2017	1	9	1	0	0	1	0	1	0	0	0	3	0	0	0	0	0	0	0	1	1	1
34	2017	0	16	1	0	1	0	0	0	1	1	0	4	0	0	0	0	0	0	0	1	1	1
26	2017	1	15	0	0	1	0	0	1	0	0	0	4	0	0	0	0	0	0	0	1	1	1
27	2017	1	9	1	0	1	0	0	0	1	1	0	4	0	0	0	0	0	0	0	1	0	0
32	2017	1	16	1	1	0	0	0	0	1	1	0	5	0	0	0	0	0	0	0	1	1	1
30	2017	1	16	1	0	1	0	0	1	0	1	0	5	0	0	0	0	0	0	0	1	1	0
47	2017	1	6	1	1	0	0	0	0	1	1	0	4	0	0	0	0	0	0	0	1
45	2017	0	6	1	1	0	0	0	0	1	1	0	4	0	0	0	0	0	0	0	1
42	2017	0	9	1	1	0	0	0	0	1	1	0	4	0	0	0	0	0	0	0	1
32	2017	1	9	1	0	0	1	0	0	1	0	0	5	0	0	0	0	0	0	0	1	1	1
55	2017	1	6	1	1	0	0	0	0	1	1	0	4	0	0	0	0	0	0	0	1
47	2017	0	9	1	1	0	0	0	0	1	1	0	3	0	0	0	0	0	0	0	1
40	2017	0	9	1	1	0	0	0	0	1	1	0	4	0	0	0	0	0	0	0	1
29	2017	1	9	1	0	1	0	0	0	1	1	1	4	0	0	0	0	0	0	0	1	1	0
41	2017	0	9	1	0	1	0	0	0	1	1	0	3	0	0	0	0	0	0	0	1	1	1
41	2017	1	6	1	0	1	0	0	1	0	1	0	4	0	0	0	0	0	0	0	1	1	1
63	2017	0	12	1	0	1	0	0	0	1	0	0	4	0	0	0	0	0	0	0	0	0	0
20	2017	1	9	0	0	0	1	0	1	0	0	0	4	0	0	0	0	0	0	0	1	1	1
57	2017	1	6	1	1	0	0	0	0	1	1	0	4	0	0	0	0	0	0	0	1	1	1
54	2017	1	9	1	1	0	0	0	0	1	0	0	4	0	0	0	0	0	0	0	1	1	0.5
51	2017	0	12	1	1	0	0	0	1	0	0	0	4	0	0	0	0	0	0	0	1	1	1
44	2017	1	12	1	0	1	0	0	1	0	0	0	5	0	0	0	0	0	0	0	1	1	1
[truncated: 4,065 more rows]
